# Supplementary material for: Molecular and morphological evidence for a new species of Leptopus (Phyllanthaceae) from Southeast Yunnan, China
Source: PeerJ. 2021 Aug 24;9:e11989. doi: 10.7717/peerj.11989 (PMC8395577; doi:10.7717/peerj.11989)
Supplement: Supplemental Information 1 [file peerj-09-11989-s001.fasta]

>Leptopus_Malipo_ITS
TCGCCGCCGGCGACGTCGCGAGAAGTCCACTGAACCTTATCATTTAGAGGAAGGAGAAGTCGTAACAAGGTTTCCGTAGG
TGAACCTGCGGAAGGATCATTGTCGAAACTTGCCCAGAAGAGCGACCCGCGAACAAGTCTTTCAATACTGCGGCGGTGGG
CCTCGTGCCCTTCGACGCTGGCCTGGGGGGGACTCGTGCCCCCTCTTGCCAAAAACAACACATCCCGGCGCGGCGAGCGT
CAAGGAAAATAAAACAAGGGGGCTCTTTTTCGTGCCCATTGGGCAAGGACGGAGCTTCAGTGAAATAAACCAAAATGACT
CTCGGCAACGGATATCTTGGCTCTCGCATCGATGAAGAACGTAGCGAAATGCGATACTTGGTGTGAATTGCAGAATCCCG
TGAACCATCGAGTTTTTGAACGCAAGTTGCGCCCGACGCCTTCGGGCCGAGGGCACGTCTGCCTGGGTGTCATGTAAAGT
CGCCCCTCCCACATTCTGTGCGGTTGGGCGGAGAATGGCCTCCCGTCGGCCTTGTCCTTCGGTTGGCCAAAAAAGGAGTC
CCTGGCAACGAGAGCCGCGGCATTCGGTGGTTAAAAGACCCTTCGATGCGGCTGTGTCCCTCGTTCGCCCCAAGTGCGGT
GTACTCGATGGCCCTGAATATAACTGACGCGACCCCAGGTCAGACGGGATTACCCGCTGAGTTTAAGCATATCAATAAGC
GGAGGAAAAGAAAC
