# Supplementary material for: Molecular and morphological evidence for a new species of Leptopus (Phyllanthaceae) from Southeast Yunnan, China
Source: PeerJ. 2021 Aug 24;9:e11989. doi: 10.7717/peerj.11989 (PMC8395577; doi:10.7717/peerj.11989)
Supplement: Supplemental Information 2 [file peerj-09-11989-s002.fasta]

>Actephila_albidula_909
CATAAATC--TATTAGATTG---AAAAAGGGGAGGATTGAGAGTCCGTTGATAAGTTTA-CCCGTTTACAAGG-TTTCCA
TTCTTTTCGTAT---------------------TATATCGTA----------TTATACGACTTTGTTTTTACTGTATCGT
ACTATGTATCATT-----TAATAACTACAAAAATCCTCTATCCTTGCTTCTATCTAAT----------------------
-CTAATTTAAAATGAAAATCGAGGAATATGAAAGATATTTAGACCTAGATAGATCTCGAAAAAAAAACTTCCTATACCCG
CTTATCTTTCGGGAGTATATTTATAGACTTGCTCATGAGCATAGTTTAAATAAATCTATTTTGCTGGAAAAGG------G
GGTTTATGACAAAAAATCTAATTTATTGATTGTAAAACGTTTAATTACTCGAATTTATCAACAGAATCATTTGATTATTT
CTGTTAAGAATTCTAAGCAAAATCG---CTTTTTTAGGGACAACAAGAATTTTTATTTTCAAATGATATCGTCGGGCGTT
GCTGTTATTGTGGAAATTCCATTTTCCTTACGATTAGTATCTT------CTTTAGAAAGG------TCAGAAATTGTAAA
ATTTCATAATTTACGATCAATTCATTCAATATTTCCTTTTTTGGAGGACACATTTTCTCATTTAACTTATGTGTCAGATG
TACCAATATCGTACCCTATCCATTTAGAAAAATTGGTTCAACCCCTTCGTTACTGGGTCAAAGATTCTTCTTCTTTGCAC
TTATTACGACTTTTTTTTCACGAGT------ATTGTAGT------TGGAACAATCTTATTAGTCCAAAGAACTTTATTCC
CTTTTTTGCAAAAAGTAATCCAAGATTATTCTTGTTTCTATATAATTCTC------ATGTATGTCAATATGAATCCATCC
TCTTTTTTCTCCGTAATCAATCTTTTCATTTACGATCAGCATTTTTTCGGGTCCTTCTTGAGCGAATATATTTCTATGGA
AAAATCGAACATTTGGTAGAAGTCTTTGCTTTTGCTAATGATTTTCAGGTCATCCTATGGTTGTTCAAGGATCCTTTCAT
GCATTATGTTAGATATCACGGAAAGTCCATTTTGGTTTCAAAGGATATGTTTCTTCTAATGAAAAAATGGAAAAGTTTTT
TTGTCAATTTGTGTCAATATCATTTTTATGTGTGGTTTGAACCAGCAAAGATCTATATAATCCCATTATCGAAACATTCT
CTCGACTTTTTAGGCTATCTTTCAAGTGCACGGTTCAATCTTTCAGTGGTACGGAGTGAAATGCGAGAAAATACATTTTT
AATAAATAATATTCTGAAAAAAATTGATACAAGAATTCCAATTATTCCTTTGATTCAATCATTGGCAAAAACGCAATTTT
GTAATACAGTAGGACATCCGATTAGTAAGCCTATTTGGATTGGGTCATCAGATTCTGATATTATCAACCAATTTGCACGA
ATATACAGAAACTTTTCTCATTATTATAGTGGTTCCTCAAAAAAAAAGAGTTTGTATCGAATAAAATATATACTTCGACT
TTCTTGTACTAAAACTTTGGCCCGTAAACACCAAAGTACTGTACGTGCTTTTTTGAAAAGATTAGGTTCGGAATTTTTAG
AAGAATTTTTTACAGAGGAAGAGCGGATTCTTTCGTTTATCTTCCCAAGAATTTCTTC------TATTTTACAAAGGTTA
TATAGAGGACGTGTTTGGTATTTGGATATTATTTGTATTAATGATCTGGCCAA-----------TCAAG-----------
-AATAATTGGTTATG---AAAAAAGTAAATCCAAATTAT------CTCTAAATGATAACAGGATAACT-AAAAAATTCAT
TCA---TTTT------TTTATGAAATGCTCATGCAGCATACGAGTAAGGATTGAACAACCGAGTATTCCACTTTTTTAGA
>Actephila_collinsiae_2836
CATAAATC--TATTAGATTG---AAAAAGGAGAGGATTGAGAGTCCGTTGATAAGTTTA-CCCGTTTACAAGG-TTTCCA
TTCTTTTCGTAT---------------------TATATCGTA----------TTATACGACTTTGTTTTTACTGTATCGT
ACTATGTATTATT-----TAATAACTACAAAAATCCTCTATCCTTGCTTCTATCTAAT----------------------
-CTAATTTAAAATGAAAATCGAGGAATATGAAAGATATTTAGACCTAGATAGATCTCGAAAAAAAAACTTCCTATACCCA
CTTATCTTTCGGGAGTATATTTATAGACTTGCTCATGAGCATAGTTTAAATAAATCTATTTTGCTGGAAAATG------G
GGGTTATGACAAAAAATCTAATTTTTTGATTGTAAAACGTTTAATTACTCGAATTTATCAACAGAATCATTTGATTATTT
CTGTTAAGAATTCTAAGCAAAATCG---CTTTTTTAGGGACAACAAGAATTTTTATTCTCAAATGATATCGTCGGGCGTT
GCTGTTATTGTGGAAATTCCATTTTCCTTACGATTAGTATCTT------CTTTAGAAAGG------TCAGAAATTGTAAA
ATTTCATAATTTACGATCAATTTATTCAATATTTCCTTTTTTGGAGGACAAATTTCCTCATTTAACTTATGTGTCAGATG
TACCAATATCGTACCCTATCCATTTAGAAAAATTGGTTCAAACCCTTCGTTACTGGGTCAAAGATTCTTCTTCTTTGCAT
TTATTACGATTTTTTTTTCACGAGT------ATTGGAGG------TGGAACAGTCTTATTAGTCCAACGAACTTTATTCC
CCTTTTTGCAAAAAGTAATCCAAGATTATTCTTGTTTCTATATAATTCTC------ATGTATATGAATATGAATCCATCC
TCCTTTTTCTCCGTAAAAAATCTTTTCATTTACGATCAACAATTTTTCAAGTCCTTCTTGAGCGAATATATTTCTATGGA
AAAATAGAACTTTTTGTACAAGTCTTTGCTTTTGCTAATGATTTTCAGGTCATCCTATGGTTGTTCAAGGATTCCTTCAT
GGATTATATTAGATATCAAGGAAAGTCCGTTTTGGCTTCAAAGGATACGTTTCTTCTAATGAAAAAATGGAAAAGTTTTT
TTGTCAATTTGTGTCAATATCATTTTTATGTGTGGTTTGAACCAGCAAAGATCTATATAATCCCATTATCGAAACATTCT
CTCGACTTTTTAGGCTATCTTTCAAGTGCACGGTTCAATCTTTCAGTGGTACGAAGTGAAATGCTAGAAAATACATTTTT
AATAAATAATATTCTGAAAAAAATTGATACAAGAATTCCAATTATTCCTTTGATTCAATCATTGGCAAAAACGCAATTTT
GTAATACAGTAGGACATCCGATTAGTAAGCCTATTTGGATTGGGTCATCAGATTCTGATATTATCAACCAATTTGCACGA
ATATACAGAAACTTTTCTCATTATTATAGTGGTTCCTCAAAAAAAAAAAGTTTGTATCGAATAAAATATATACTTCGACT
TTCTTGTGCTAAAACTTTGGCCCGTAAACACAAAAGTACTGTACGTGCTTTTTTGAAAAGATTAGGTTCGGAATTTTTAG
AAGAATTTTTTACAGAGGAAGAGCGGATTCTTTCTTTTATCTTCCCAAGAATTTCTTC------TATTTTACAAAGGTTA
TATAGAGGACGTGTTTGGTATTTGGATATTATTTGTATTAATGATCTGGCCAA-----------TCAAG-----------
-AATAATTGGTTATG--AAAAAAAGTAAATCCAAATTAT------CTCTAAATGATAACAGGATAACT-AAAAAATTCAT
TCA--TTTTT------TTTATGAAATGCTCATGCAGCATACGAGTAAGGATTGAACAACCGAGTATTCCACTTTTTTAGA
>Actephila_sessilifolia
CATAAATC--TATTAGATTG---AAAAAAGAGAGGATTGAGAGTCCGTTGATAAGTTTA-CCCGTTTACAAGG-TTTCCC
TTCTTTTCGTAT---------------------TATATCGTA----------TTATACGACTTTGTTTTTACTGTATCGC
ACTATGTATCATT-----TAATAACTACAAAAATCTTCTATCCTTGCTTCTATCTAAT----------------------
-CTAATTTAAAATGAAAATCGAGGAATATGAAAGATATTTAGACCTAGATAGATCTCGAAAAAAAAACTTCCTATACCCA
CTTATCTTTCGGGAGTATATTTATAGACTTGTTCATGAGCATAGTTTAAATAAATCTATTTTGCTGGAAAATG------G
GGGTTATGACAAAAAATCTAATTTATTGATTGTAAAACGTTTAATTACTCGAATTTATCAACAGAATCATTTGATTATTT
CTGTTAAGAATTCGAAGCAAAATCC---CTTTTATAGGGACAACAAGAATTTTTATTCTCAAATGATATCGTCGGGCGTT
GCCGTTATTGTGGAAATTCCATTTTTCTTACGATTAGTATCTT------CTTTAGAAAGG------TCAGAAATTGTAAA
ATTTCATAATTTACGATCAATTTATTCAATATTTCCTTTTTTGGAGGACAAATTTCCTCATTTAACTTATGTGTCGGATG
TACCAATATCTTACCCTATCCATTTAGAAAAATTGGTTCAACCCCTTCGTTACTGGGTCAAAGATTCTTCTTATTTGCAC
TTATTACGACTTTTTTTTCACGAGT------ATTGGAGT------TGGAACAGTCTTATTAGTCCAAAGAACTTTATTCC
CTTTTTTGCAAAAAGTAATCCAAGATTATTCTTGTTTCTATATAATTCTC------ATGTATGTCAATATGAATACATCC
TCCTTTTTCTCCGTAATCAATCTTTTCATTTACGATCAGCGTTTTTTCGGGTCTTTCTTGAGCGAATATATTTCTATGGA
AAAATCGAACATTTGGTAGAAGTCTTTGCTTTTACTAATGATTTTCAGGCCATCCTATGGTTGTTCAAGGATCCTTTCAT
GCATTATGTTAGATATCAAGGAAAGTCTATTTTGGCTTCAAAGGATACGTTTCTTCTAATGAAAAAATGGAAAAGTTACT
TTGTCAATTTGTGTCAATATCATTTTTATGTGTGGTTTGAACCAGCAAAGATCTCTATAATCCCATTATCGAAACATTCT
CTCGACTTTTTAGGCTATCTTTCAAGTGCACAGTTCAATCTTTCAGTGGTACGGAGTGAAATGCTAGAAAATACATTTTT
AATAAAAAATATTCTGAAAAAAATTGATACAAGAATTCCAATTATTCCTTTGATTCAATCATTGGCAAAAACGCAATTTT
GTAATACAGTAGGACATCCGATTAGTAAACCTATTTGGATTGGGTCATCGGATTCTGATATTATCAACCGATTTGCACGA
ATATACAGAAACTTTTCTCATTATTATAGTGGTTCCTCAAAAAAAAAGAGTTTGTATCGAATAAAATATATACTTCGACT
TTCTTGTGCTAAAACTTTGGCCCGTAAACACAAAAGTACTGTACGTGCTTTTTTGAAAAGATTAGGTTCGGAATTTTTAG
AAGAATTTTTTACAGAGGAAGAGCGGATTCTTTCTTTTATCTTCCCAAGAATTTCTTC------TATTTTACAAAGGTTA
TATAGAGGACGTGTTTGGTATTTGGATATTATTTGTATTAATGATCTGGCCAA-----------TCAAGAATAATTGGTT
AAATAATTGGTTATA--AAAAAAAGTAAATCCAAATTAT------CTCTAAATGATAACAGGATAACT-AAAAAATTCAT
TCA--TTTTT------TTTATGAAATGCTCTTGCAGCATACGAGTAAGGATTGAACAACCGAGTATTCCACTTTTTTAGA
>Andrachne_ephemera
CATAAATCAATATTGGATTGA--AAAAAAAAGAGGATGGAGAATCCGTTGATAAGTTTA-TCCATTTCCAAAG-TTTCCA
TTCTTT-------------------------------TCGTA----------TTATACGACTTTGTTTTTACTGTATCGC
ATTATGTATCATT-----TAATAACCACAAAAACCCTCTACTCTTGCTCCCATCTAAT----------------------
-CTAATTTAAAATGAAAATCGAGGAATATGAAATAAATTTAGACCTAAATAGATCTCGAAAAAAAAACTTCCTATACCCA
CTTATCCTTCGGGAGTATATTTATAGACTTGCTCATGACCATAGTTTTAAAAAATCTATTTTGTTGGAAAATG------T
GGGTTATGACAAAAAATATAGTTTACTGATCGTAAAACGTTTAATTACTCGAATTTCTCAACAGAATCGTTTGATTATTT
TTTCTAATGATTCTAAGCAGAATCA---TTTTTTTAGGGACAACAAGAAATTTTATTATCAAATGATATCGGCGGGGGTT
GCTGTTATTGTGGAAATTCCATTTTCCCTACGATTAGTATCTTCTTTAGCTTTAGAAAGG------TCAGAAATAGTAAA
ATCCCATAATTTACAATCAATTCATTCAATATTTCCTTTTTTGGAGGACAAATTTCCACATTTAATTTATGTCTCAGATG
TACGAATACCTTACCCTATCCATCTAGAAAAATTGGTTCAAACCCTTCGTTACTGGATCAAAGATTCTTCTTCTTTGCAT
TTATTACGACTTTTTTTTCACGAGT------ATTGCAGT------TGGACCAGTCTTATTAGTCCAAAGAACTTGATTCT
CGTTTTTGCAAAAAGTAATCCAAGATTTTTTTTTTTTCTATATAATTCTC------ATGTGTATGAATATGAATCCATCC
TCTTTTTCCTCCGTAATCAATCTTTTCATTTACGATCAACGTTTTTTCGGGTCCTTCTTGAGCGAATATGTTTCTATGGA
AAAATAGAACATTTTGTAGAAGTCTTTGCTTTTTCTAATGATTTTCAGGCCATCCTATGGTTGTTTAAGGATCCTTTTAT
GCATTATGTTAGATATGAAGGAAAGTTTATTTTGGCTTCAAAGGATACCTTTCTTCTAATGAAAAAATGGAAAGGTTATC
TTGTCAATTTGTGTCAATGTCATTTTTCTGTGTGGTTTCAACCAGCAAAGATCTATATAACCCCATTATCGAAGTATTCT
TTCGACTTTTTAGGCTATCTTTCAGGTGCACGACTCAATCTTTCTGTGGTACGGAGTCAAATGTTAGAAAATGCATTTTT
AATAAAAAATACTCTGAAGAAAATTGATACAAGAATTCCAATTATTCTTTTGATTCGATCATTGGCAAAAATGCAATTTT
GTAATACAGCAGGACATCCTATTAGTAAACCTTTTTTGGTGGGTTCATCGGATTCTGATATTATCAACCGATTTGCACGA
ATATACATAAATTTTTCTCATTATTATAGTGGTTCCTCAAGCAAAAAGAGTTTGTATCGAATAAAATATATACTTCGACT
TTCTTGTGCTAAAACTTTGGCTCGTAAACACAAAAGTAATGTACGTACTTTTTTGAAAAGATTAGGTTCAGAATTTTTGG
AAAAATTTTTTACAAAGGAAGCGCAGATTCTTTCTTTTATCTTCCCAAGTATTTCCTC------TATTTCACAAAGGTTA
TATAAAAGACATGCTTGGTATTTGGATATTTTTTGTATCAATAATCTGGCCAA-----------TCAAG-----------
-AATAATTGCTTATG--AAAAAAACTAAATCCAAATTTT------CTCTAAATGATGACGGGATATTA-GTCA-------
------TTTT------TTTATGAAATGCTCATGCAGCATATGAGTAAGGAATGAACAACCGAGTATTACACTTTTTTAGG
>Andrachne_fruticulosa
CATAAATCCATATTGGATTGAAAAAAAAAAAGAGCATGGAGAATCCGCTGATAAGTTTA-CCCGTTTCCAAGG-TTTCC-
-------CGTAT---------------------TAGATCATA----------ATATACAACTTTGTTTTTACTGTATCGC
ACTATGTATCATT-----TAATAACCACAAAAACCCTCTACCCTTGCTCCCATCTAAT----------------------
-CTAATTTAAAATGAAAATCGAGGAATATCAAAGCAATTTAGACCTAAATAGATCCCGAAAAAAAAACTTCCTATACCCA
CTTATCTTTCGGGAGTATATTTATCGACTTGCTCATGAACACAGTTTAAACAAATCGATTTTGTTGGAAAACG------C
GAGTTATCACAAAAAATCTAGTTTACTGATCGTAAAACGTTTAATTACTCGAATTTCTCAAAAAAATCCGTTGATTTTTT
TTGTTAAGAATTCTAAGCAGAATCC---TTTTTTTAGGTACAACAAAAAATTTTATTCTCAAACGATATCGGCGGGGATT
GCTGTTATTGTGGAAATTCCATTTTCTCTACGATTAGTATCTTCGTTAGCTTTAGAAAGG------TCAGAAATAGTAAA
ATCTCATAATTTACAATCAATTCATTCAATTTTTTCTTTTTTGGAGGACAAATTTCCACATTTAACTTATGTCTCAGATG
TACCAATACCTTATCCTATCCATCTAGAAAAATTGGTTCAAACCCTTCGTTACTGGATCAAAGATTCTTNNNNNNNNNNN
NNNNNNNNNNNNNNNNNNNNNNNNNNNNNNNNNNNNNNNNNNNNNNNNNNNNNNNNNNNNNNNNNNNNNNNNNNNNNNNN
NNNNNNNNNNNNNNNNNNNNNNNNNNNNNNNNNNNNNNNNNNNNNNNNNNNNNNNNNNNNNNNNNNNNNNNNNNNNNNNN
NNNNNNNNNNNNNNNNNNNNNNNNNNNNNNNNNNNNNNNNNNNNNNNNNNNNNNNNNNNNNNNNNNNNNNNNNNNNNNNN
NNNNNNNNNNNNNNNNNNNNNNNNNNNNNNNNNNNNNNNNNNNNNNNNNNNNNNNNNNNNNNNNNNNNNNNNNNNNNNNN
NNNNNNNNNNNNNNNNNNNNNNNNNNNNNNNNNNNNNNNNNNNNNNNNNNNNNNNNNNNNNNNNNNNNNNNNNNNNNNNN
NNNNNNNNNNNNNNNNNNNNNNNNNNNNNNNNNNNNNNNNNNNNNNNNNNNNNNNNNNNNNNNNNNNNNNNNNNNNNNNN
NNNNNNNNNNNNNNNNNNNNNNNNNNNNNNNNNNNNNNNNNNNNNNNNNNNNNNNNNNNNNNNNNNNNNNNNNNNNNNNN
NNNNNNNNNNNNNNNNNNNNNNNNNNNNNNNNNNNNNNNNNNNNNNNNNNNNNNNNNNNNNNNNNNNNNNNNNNNNNNNN
NNNNNNNNNNNNNNNNNNNNNNNNNNNNNNNNNNNNNNNNNNNNNNNNNNNNNNNNNNNNNNNNNNNNNNNNNNNNNNNN
NNNNNNNNNNNNNNNNNNNNNNNNNNNNNNNNNNNNNNNNNNNNNNNNNNNNNNNNNNNNNNNNNNNNNNNNNNNNNNNN
NNNNNNNNNNNNNNNNNNNNNNNNNNNNNNNNNNNNNNNNNNNNNNNNNNNNNNNNNNNNNNNNNNNNNNNNNNNNNNNN
NNNNNNNNNNNNNNNNNNNNNNNNNNNNNNNNNNNNNNNNNNNNNNNNNNNNNNNNNNNNNNNNNNNNNNNNNNNNNNNN
NNNNNNNNNNNNNNNNNNNNNNNNNNNNNNNNNNNNNNNNNNNNNNNNNNNNNNNNNNNNNNNNNNNNNNNNNNNNNNNN
NNNNNNNNNNNNNNNNNNNNNNNNNNNNNNNNNNNNNNNNNNNNNNNNNNNNNNNNNNNNNNNNNNNNNNNNNNNNNNNN
NNNNNNNNNNNNNNNNNNNNNNNNNNNNNNNNNNNNNNNNNNNNNNNNNNNNNNNNNNNNNNNNNNNNNNNNNNNNNNNN
>Andrachne_microphylla
NNNNNNNNNNNNNNNNNNNNNNNNNNNNNNNNNNNNNNNNNNNNNNNNNNNNNNNNNNNNNNNNNNNNNNNNNNNNNNNN
NNNNNNNNNNNNNNNNNNNNNNNNNNNNNNNNNNNNNTCGTA----------TTATACGACTTTGTTTTTACTGTATCGC
ATTATGTATCATT-----TAATAACCACAAAAACCCTCTACCCTTGCTCCCATCTAAT----------------------
-CTAATTTAAAATGAAAATCGAGGAATATGAAATCAATTTAGACCTAAATAGATCTCGAAAAAAAAACTTCCTATACCCA
CTTATCCTTCGGGAGTATATTTATAGACTTGCTCATGACCATAGTTTTAAAAAATCTATTTTGTTGGAAAATG------T
GGGTTATGACAAAAAATATAGTTTACTGATCGTAAAACGTTTAATTACTCGAATTTCTCAACAGAATCGTTTGATTCTTT
TTTCTAATGATTCTAAGCAGAATCA---TTTTTTTAGGGACAACAAGAAATTTTATTATCAAATGATATCGGCGGGGGTT
GCTGTTATTGTGGAAATTCCATTTTCCCTACGATTAGTATCTTCGTTAGCTTTAGAAAGG------TCAGAAATAGTAAA
ATCCCATAATTTACAATCAATTCATTCAATATTTCCTTTTTTGGAGGACAAATTTCCACATTTAATTTATGTCTCAGATG
TACGAATACCTTACCCTATCCATCTAGAAAAATTGGTTCAAACCCTTCGTTACTGGATCAAAGATTCTTCTTCTTTGCAT
TTATTACGACTTTTTTTTCACGAGT------ATTGCAGT------TGGACCAGTCTTATTAGTCCAAAGAACTTGATTCT
CGTTTTTGCAAAAAGTAATCCAAGATTTTTTTTTTTTCTATATAATTCTC------ATGTGTATGAATATGAATCCATCC
TCTTTTTCCTCCGTAATCAATCTTTTCATTTACGATCAACGTTTTTTCGGGTCCTTCTTGAGCGAATATGTTTCTATGGA
AAAATAGAACATTTTGTAGAAGTCTTTGCTTTTTCTAATGATTTTCAGGCCATCCTATGGTTGTTTAAGGATCCTTTTAT
GCATTATGTTAGATATGAAGGAAAGTTTATTTTGGCTTCAAAGGATACCTTTCTTCTAATGAAAAAATGGAAAGGTTATC
TTGTCAATTTGTGTCAATGTCATTTTTCTGTGTGGTTTCAACCAGCAAAGATCTATATAACCCCATTATCGAAGTATTCT
TTCGACTTTTTAGGCTATCTTTCAGGTGCACGACTCAATCTTTCTGTGGTACGGAGTCAAATGTTAGAAAATTCATTTTT
AATAAAAAATACTCTGAAGAAAATTGATACAAGAATTCCAATTATTCTTTTGATTCGATCATTGGCAAAAATGAAATTTT
GTAATACAGCAGGACATCCTATTAGTAAACCTTTTTTGGTGGGTTCATCGGATTCTGATATTATCAACCGATTTGCACGA
ATATACATAAATTTTTCTCATTATTATAGTGGTTCCTCAAGCAAAAAGAGTTTGTATCGAATAAAATATATACTTCGACT
TTCTTGTGCTAAAACTTTGGCTCGTAAACACAAAAGTAATGTACGTACTTTTTTGAAAAGATTAGGTTCAGAATTTTTGG
AAAAATTTTTTACAAAGGAAGCGCAGATTCTTTCTTTTATCTTCCCAAGTATTTCCTC------TATTTCACAAAGGTTA
TATAAAAGACATGCTTGGTATTTGGATATTTTTTGTATCAATAATCTGGCCAA-----------TCAAG-----------
-AATAATTGCTTATG--AAAAAAACGAAATCCAAATTTT------CTCTAAATGATGACGGGATATTA-GTCA-------
------TTTT------TTTATGAAATGCTCATGCAGCATATGAGTAAGGATTGAACAACCGAGTATTACACTTTTTTAGG
>Andrachne_telephioides
CATAAATCCATATTGGATTGAAAAAAAAAAAGAGCATGGAGAATCCGCTAATAAGTTTA-CCTGTTTCCAAGG-TTTCC-
-------CGTAT---------------------TAGATCATA----------GTATA-GACTTTGTTTTTACTGTATCGC
ACTATGTATCATT-----TAATAACCACAAAAACCCTCTACCCTTGCTCCCATCTAAT----------------------
-CTAATTTAAAATGAAAATCGAGAAATATGAAAGCAATTTAGACCTAAATAGATCCCGAAAAAAAAACTTCCTATACCCA
CTTATGTTTCGGGAGTCTATTTATCGACTTGCTCATGAACACAGTTTAAAAAAATCTATTTTGTTGGAAAACG------T
GGGTTATCACAAAAAATCTAGTTTACTGATCATAAAACGTTTAATTACTCGAATTTCTCAACAGAATCCGTTGATTATTT
TTGTTAAGAATTCTAAGCAGAATCC---TTTTTTTAGGTACAACAAAAAGTTTTATTCTCAAACGATATCGGCGGGGATT
GCTGTTATTGTGGAAATTCCATTTTCTCTACGATTAGTATCTTCGTTAGCTTTAGAAAGG------TCAGAAATAGTAAA
ATCTCATAATTTACAATCAATTCATTCAATATTTTCTTTTTTGGAGGACAAATTTCCACATTTAACTTATGTCTCAGATG
TACCAATACCTTATCCTATCCATCTAGAAAAATTGGTTCAAACCCTTCGTTACTGGATCAAAGATGCTTCTTCTTTGCAT
TTATTACGACTCTTTCTTCACGAGT------ATTGGANNNNNNNNNNNNNNNNNNNNNNNNNNNNNNNNNNNNNNNNNNN
NNNNNNNNNNNNNNNNNNNNNNNNNNNNNNNNNNNNNNNNNNNNNNNNNNNNNNNNNNNNNNNNNNNNNNNNNNNNNNNN
NNNNNNNNNNNNNNNNNNNNNNNNNNNNNNNNNNNNNNNNNNNNNNNNNNNNNNNNNNNNNNNNNNNNNNNNNNNNNNNN
NNNNNNNNNNNNNNNNNNNNNNNNNNNNNTTTTGCTAATGATTTTCAGGCCATCCTATGGTTGTTCAAGGNNNNNNNNNN
NNNNNNNNNNNNNNNNNNNNNNNNNNNNNNNNNNNNNNNNNNNNNNNNNNNTCTTCTAATGAAAAAATGGAAAACTTATC
TTGTCAATTTGTGTCAATGTCATTTTTCTGTGTGGTTTCAACCAGCAAAGATCTATATAACCCCATTATCGAAGCATTCT
CTCAACTTTTTAGGTTATCTTTCAGGTGCCCGACTCAATCTTTCTGTGGTACGGAGTCAAATGTTAGAAAATTCATTTTT
AATAAAAAATACTCTGAAGAAAATTGATACAAGAATTCCAATTATTCTTTTGATTCGATCATTGGCAAAAATGAGATTTT
GTAATACAGCGGGACATCCTATTAGTAAACCTTTTTGGGTGGGTTCATCGGATTCTGATATTATCAAACGATTTGCACGA
ATATACAGAAAATTTTCTCATTATTATAGCGGTTCCTCAAACAAAAAGATTTTTTATCGAATAAAATATATATTGCGACT
TTCTTGTGCTAAAACTTTGGCTCGTAAACATAAAAGTACTGTACGTACTTTTATGAAAAGATTAGGTTCCGAATTTTTGG
AAAAATCTTTTGCAAAGGAAGCAGAGATTTTTTCTTTTATCTTCCCAAAGATTTCTTC------TATTTCACGAAGGTTA
TATAAGGGACATCTTTGGTATTTGGATATTTTTTGTATCAATGATCTGGCCAA-----------TCAAG-----------
-AATAATTGGTTATC-AAAAAAAAGAAAATACAAATTTT------ATTTAAATGATGGCGGGATA-----------TTAT
TCA--TTTTT------TTTATGAAATGCTCATGCAGCATATGAGTAAGGATTGAACAACCGAGTATTACACTTTTTNAGA
>Heywoodia_lucens
GAGAAATC--CATTAGATGG---AAAAAAGAGAGGATAGAGAGTCCGTTGATAAGTTTA-CCCGTTTCCGAGG-TTTTCA
TTCTTTTCGTAT---------------------TATAC--------------------TACTTTGTTTTTACTGTATCGC
GCTATGTATCATT-----TAATAACCACAAAAATCTCTTATCCTTGCTTCAATCAAAT----------------------
-CTAATTTAAAATGAAAATCGAGGAATATCCAAGAAATTTAGACCTAGATAGATCTCGAAAAAAAAACTTCCTATACCCG
CTTATCTTTCGGGAGTCTATTTATAGACTTGCTCATGAACATGGTTTAAATAAATCCATTTTGTTGGAAAATG------T
GGGTTATGACAAAAAATCAAGTTTACTAATTGTAAAACGTTTAATTACTCGAATTTATCAACAGAATCATTTGATTATTT
CTGCTAATAATTCTAACCAAAATCC---ATTTTTTAGGTACAACAAGAATTTGTATTCTCAAATGATATCAGCGGGGGTT
GCGGTTATTGTGGAAATTCCATTTTCCCTACGATTAGTATCTT------CTTTAGAAAGG------TTAGAACTAGTCAA
ATCTCATAATTTACGATCAATTCATTCAATATTTCCTTTTTTCGAGGACAAATTTCCACATTTAACTTATATGTCTGATG
TACCAATATCTTACCCCATCCATCTAGAAAAATTGGTTCAAACCCTTCGCTACTGGGTCAAAGATCCTTCTTCTTTGCAT
TTATTACGACTTTTGTTTCACGAGT------ATTGGAAT------TGGAACAGTCTTTTTATTTCAAAGAACTTTATTTC
CATTTTTGCAAAAAGTAATCCAAGATTATTCATGTTTCTATATAATTCTC------ATGTATATGAATACGAATCCATCT
TCTTTTTTCTCCGTAATCAATCTTTTCATTTACGATCAACATTTTTTCGGGTCCTTCTTGAGCGAATATATTTCTATGGA
AAAATAGAACATTTTGCAGAAGTC------TTTGCTAATGATTTTCAGGCCATTCTATGGTTGTCCAAGGATCCTTTCAT
GCATTATGTTAGATATCAAGGAAAGTCCATTTTGGCTTCAAAGGATACGCCTCTTCTAATGAAAAAATGGAAAAGTTACC
TTGTCAATTTATGTCAATGTCATTTTTATGTGTGGTTTCAACCAGCAAAGATCCATATAAATCCATTATCGAAGCATTCT
CTCGATTTTTTAGGCTATCTTTCAAGTGTACGACTCAATCTTTTAGTGGTACGGAGTCAAATGTTAGAAAATTCATTTTT
AATAGATAATACTATGAAGAAAGTCGATACAAAAATCCCAATTATTCCTTTGATTCGATCATTGGCAAAAACGAAATTTT
GTAACGCAGCAGGACATCCTATTAGTAAATCGATTTGGGCTGGTTCATCGGATTCTGATATTATTAGTCGATTTGCACGC
ATATGCAGAAATCTTTTTCATTATTATAGTGGGTCCTCAAAAAAAAAGAGTTTGTATCGAATAAAATATATACTTCGGCT
TTCTTGTGTTAAAACGTTGGCCCGTAAACACAAAAGTACTGTACGTGCTTTTTTGAAAAGATTAGGTTGCGCTTTTTTGG
ACGAATTTTTTACAGAGGAAGAACAGGTTCTTTCTTTGATCTTCCCAAAAACTTCTTC------TATTTCGCAAAGGTTA
TATAGAGGACGGGTTTGGTATTTGGATATTTTTTGTATCAACAATCTGGCCAA-----------TCATG-----------
-AATAATTGGTTATG--AAAACATGTAAATCCAAATTAT------CTCTAAATGATGAAGGGATAACC-AAAAGATTCAT
TTA--TTTTT------ATTATGAAATGTTCATGCAACATACGAGTAAGGATTGAACAACAGAGTATTCCACTTTTTGAGA
>Leptopus_australis_10122
CATAAATC--TATTAGATTG---AAAAAAGAGAGGATGGAGAGTCCGTTGATAAGTTTA-CCCGTTTACAAGG-TTTCCA
TTCTTTTCGTAT---------------------TATATCGTA----------TTATACGACTTTGTTTTTACTGTATCGC
ACTATGTATCATT-----TAATAACCACAAAAATCCTCTATCCTTGCTTCTATCTAAT----------------------
-CTAATTTAAAATGAAAATTGAGGAATATGAAATAAATTTAGACCTAGACAGGTCTCGAAAAAAAAACTTCTTATACCCA
CTTATGTTTCGGGAGTATATTTATAGACTTGCTCATGAGCATAGTTTAAATAAATCTATTTTGTTAGAAAATG------G
GGGTTATGACAAAAAATCTAGTTTACTGATTGTAAAACGTTTAATTACTCGAATTTATCAACAGACTCATTTGATTATTT
CTGCTAAGAATTATAATCAAAATAC---CTTTTTTAGGAACAATAAGATTTTTTATTCTCAAATGATATCGTCGGGGATT
GCTGTTATTGTGGAAATTCCATTTTCCTTACGATTAGTATCTT------CTTTAGAAAGG------TCAGAAATTGTAAA
ATTTCATAATTTACGATCAATTCATTCAATATTTCCTTTTTTGGAGGACAAATTTTCATATTTAACTTATGTGTCAGATG
TACCAATACCTTACCCTATCCATCTAGAAAAATTGGTTCAATCCCTTCGTTACTGGGTCAAAGATTCTTCTTCTTTGCAT
TTATTACGACTTTTTTTTCACGAGT------ATTGGAGT------TGGAACAGTCTTATTAATCCAAAGAACCTTATTCC
CATTTTTACAAAAAGTAATCCAAGATTATTCTTGTTTCTATATAATTCTC------ATGTATGTGAATATGAATCCATCC
TCTTTTTTCTCCGTAATAAATCTTTTCATTTACGATCAACGTTTTTTCGGGTCCTTCTTGAGCGAATATATTTCTATGGA
AAAATCGAACATTTTATAGAAGTCTTTGTTCTTGCTAATGATTTTCAGGCCATCCTATGGTTGTTCAAGGATCCTTTCAT
GCATTATGTTAGATATCAAGGAAAGTCCCTTTTGGCTTCAAATGATACATTTTTTCTAATGAAAAAATGGAAAAGTTATC
TTGTCAATTTATGTCAATGTCATTTTTCTGTGTGGTTTGAACCAGCAAAGATGTATATAACCCCATTATCGAAACATTCT
CTCGACTTTTTAGGTTATCTTTCAAGTGCACGGTTCAATCTTTCCGTGGTACGGAGTCAAATGCTAGAAAATACATTATT
AATAAATAATATTCTGAAGAAAATTGATACAAGAATTCCAATTATTCCTTTGATTCGATCATTGGCAAAAACGCAATTTT
GTAATACAGCAGGACATCCGATTAGTAAACCTATTTGGGCCGGTTCATCGGATTCTGATATTATCAACCGATTTGCACGA
ATATACAGAAACTTTTCTCATTATTATAGTGGTGCCTCAAAAAGAAAGAGTTTGTATCGAATAAAATATATACTTCTACT
TTCTTGTGCTAAAACTTTGGCCCGTAAACACAAAAGTACTGTACGTGCTTTTTTGAAAAGATTAGGTTCGGAATTTTTGG
AAGAATTTTTTACAGAAGAAGAGCGGATTCTTTCTTTTATCTTCCCAAAAATTTCTTC------TATTTCACAAAGGTTA
TATAGAGGACATGTTTGGTATTTGGATATTTTTTGTATCAATGATCTGGCCAA-----------TCAAG-----------
-AATAATTGATTATG--AAAAAAACTAAACCGTTATTAT------ATCTAAATGATAATGGCATAACT-AATAAA---AT
GCA--TTTTT------TTTATGAAATGATCATGCAGCATACGACTAAGGATTGAACAACCGAGTATTCCACTTTTTTAGA
>Leptopus_australis_199
CATAAATC--TATTAGATTG---AAAAAAGAGAGGATGGAGAGTCCGTTGATAAGTTTACCCCGTTTACAAGG-TTTCCA
TTCTTTTCGTAT---------------------TATATCGTA----------TTATACGACTTTGTTTTTACTGTATCGC
ACTATGTATCATT-----TAATAACCACAAAAATCCTCTATCCTTGCTTCTATCTAAT----------------------
-CTAATTTAAAATGAAAATTGAGGAATATGAAAGAAATTTAGACCTAGACAGGTCTCGAAAAAAAAACTTCTTATACCCA
CTTATGTTTCGGGAGTATATTTATAGACTTGCTCATGAGCATAGTTTAAATAAATCTATTTTGTTAGAAAATG------G
GGGTTATGACAAAAAATCTAGTTTACTGATTGTAAAACGTTTAATTACTCGAATTTATCAACAGAATCATTTGATTATTT
CTGCTAAGAATTATAATCAAAATAC---CTTTTTTAGGAACAATAAGATTTTTTATTCTCAAATGATATCGTCGGGGATT
GCTGTTATTGTGGAAATTCCATTTTCCTTACGATTAGTATCTT------CTTTAGAAAGG------TCAGAAATTGTAAA
ATTTCATAATTTACGATCAATTCATTCAATATTTCCTTTTTTGGAGGACAAATTTCCACATTTAACTTATGTGTCAGATG
TACCAATACCTTACCCTATCCATCTAGAAAAATTGGTTCAATCCCTTCGTTACTGGGTCAAAGATTCTTCTTCTTTGCAT
TTATTACGACTTTTTTTTCACGAGT------ATTGGAGT------TGGAACAGTCTTATTAATCCAAAGAACCTTATTCC
CATTTTTACAAAAAGTAATCCAAGATTATTCTTGTTTCTATATAATTCTC------ATGTATGTGAATATGAATCCATCC
TCTTTTTTCTCCGTAATAAATCTTTTCATTTACGATCAACGTTTTTTCGGGTCCTTCTTGAGCGAATATATTTCTATGGA
AAAATCGAACATTTTATAGAAGTCTTTGTTCTTGCTAATGATTTTCAGGCCATCCTATGGTTGTTCAAGGATCCTTTCAT
GCATTATGTTAGATATCAAGGAAAGTCCCTTTTGGCTTCAAATGATACATTTTTTCTAATGAAAAAATGGAAAAGTTATC
TTATCCATTTGTGTCAATGTCATTTTTCTGTGTGGTTTGAACCAGCAAAGATGTATATAACCCCATTATCGAAACATTCT
CTCGACTTTTTAGGTTATCTTTCAAGTGCACGGTTCAATCTTTCCGTGGTACGGAGTCAAATGCTAGAAAATACATTATT
AATAAATAATATTCTGAAGAAAATTGATACAAGAATTCCAATTATTCCTTTGATTCGATCATTGGCAAAAATGCAATTTT
GTAATACAGCAGGACATCCGATTAGTAAACCTATTTGGGCCGGTTCATCGGATTCTGATATTATCAACCGATTTGCACGA
ATATACAGAAACTTTTCTCATTATTATAGTGGTGCCTCAAAAAGAAAGAGTTTGTATCGAATAAAATATATACTTCTACT
TTCTTGTGCTAAAACTTTGGCCCGTAAACACAAAAGTACTGTACGTGCTTTTTTGAAAAGATTAGGTTCGGAATTTTTGG
AAGAATTTTTTACAGAAGAAGAGCGGATTCTTTCTTTTATCTTCCCAAAAATTTCTTC------TATTTCACAAAGGTTA
TATAGAGGACATGTTTGGTATTTGGATATTTTTTGTATCAATGATCTGGCCAA-----------TCAAG-----------
-AATAATTGATTATG--AAAAAAACTAAACCGTTATTATATCTAAATCTAAATGATAATGGCATAACT-AATAAA---AT
GCA--TTTTT------TTTATGAAATGCTCATGCAGCATACGACTAAGGATTGAACAACCGAGTATTCCACTTTTTTAGA
>Leptopus_chinensis_1539
CATAAATC--GATTAGATTG---AAAAAAGAGAGGATGGAGAGTCCGTTGATAAGTTTA-CCCGTTTCCAAGG-TTTCCA
TTCTTTTCGTAT---------------------TATATCGTA----------TTATACGACTTTGTTTTTACTGTATCGC
ATTATGTATCATT-----TAATAACCACAAAAATCCTCTATCCTTGCTTCTATCTAAT----------------------
-CTAATTTAAAATGAAAATCGAGGGATATGAAAGAAATTTAGACCTAGATAGGTCTCGAAAAAAAAACTTCTTATACCCA
CTTATCTTTCGGGAGTATATTTATAGACTTGCTCATGAGCATAGTTTAAATAAATCTATTTTGTTGGAAAATG------G
GGGTTATGAGAAAAAATCTAGTTTACTGATTGTAAAACGTTTAATTACTCGAATTTATCAACAGAATCATTTGATTATTT
CTGCTAAGAATTCTAATCAAAATCT---CTTTTTTAGGGACAACAAGAATTTTTATTCTCAAATGATATCGTCGGGGATT
GCTGTTATTGTGGAAATTCCATTTTCCTTACGATTAGTATCTT------CTTTAGAAAGG------TCAGAAATTGTAAA
ATTTCAAAATTTACGATCAATTCATTCAATATTTCCTTTTTTGGAGGACAAATTTCCACATTTAACTTATGTGTCAGATG
TACCAATACCTTACCCTATCCATCTAGAAAAATTGATTCAATCCCTTCGTTACTGGGTCAAAGATTCTTCTTCTTTGCAT
TTATTACTACTTTTTTTTCACGAGT------ATTGGAGT------TGGAACAGTCTTATTAGTCCAAAGAACCTTATTCT
CATTTTTACAAAAAGTAATCCAAGATTATTCTTGTTTCTATATAATTCTC------ATGTATGTGAATATGAATCCATCC
TCTTTTTTCTCCGTAATCAATCTTTTCATTTACGATCAACGTTTTTTCGGGTTCTTCTTGAGCGAATATATTTCTATGGA
AAAATCGAACATTTTATAGAAGTCTTTGTTTTTGCTAATGATTTTCAGGCCATCCTATGGATGTTCAAGGATCCTTTCAT
GCATTATGTTAGATATCAAGGAAAGTCCATTTTGGCTTCAAAGGATACGTTTTTTCTAATGAAAAAATGGAAAAGTTATC
TTATCAATTTGTGTCAATGTCATTTTTTTTTGTGGTTTGAACCAGCAAAGATCTATATAACCCCATTATCGAAACATTCT
CTCGACTTTTTAGGTTATCTTTCAAGTGCACGGCTCAATCTTTCCGTGGTACGGAGTGAAATGCTAGAAAATACATTATT
AATAAATAATATTCTGAAGAAAATTGATACAAGAATTCCAATTATTCCTTTGATTCGATCATTGGCAAAAACGCAATTTT
GTAATACAGCAGGGCATCCGATTAGTAAACCTATTTGGGCAGGTTCATCGGATTCTGATATTATCAACCGATTTGCACGA
ATATACAGAAACTTTTCTCATTATTATAGTGGTGCCTCAAAAAAAAAGAGTTTGTATCGAATAAAATATATACTTCTACT
TTCTTGTGCTAAAACTTTGGCCCGTAAACACAAAAGTACTGTACGTGCTTTTTTGAAAAGATTAGGTTCGGAATTTTTGG
AAGAATTTTTTCCAGAAGAAGAGCGGATTCTTTCTTTTATCTTCCCAAGAATTTCCTC------TATTTCACAAAGGTTA
TATAGAGGACGTGTTTGGTATTTGGATATTTTTTGTATCAATGATCTGGCCAA-----------TCAAG-----------
-AATAATTGATTATG--AAAAAAAGTAAACCCCAATTAT------ATCTAAATGATAACGGGATAACT-AAAAAATTCAT
TCATTTTTTT------TTTTTGAAATGCTCATGCAGCATACGAGTAAGGATGGAACAACCGAGTATTCCACTTTTTTACA
>Leptopus_chinensis_161
NNNNNNNNNNNNNNNNNNNNNNNNNNNNNNNNNNNNNNNNNNNNNNNNNNNNNNNNNNNNNNNNNNNNNNNNNNNNNNNN
NNNNNNNNNNNNNNNNNNNNNNNNNNNNNNNNNNNNNNNNNNNNNNNNNNNNNNNNNNNNNNNNNNNNNNNNNNNNNNNN
NNNNNNNNNNNNNNNNNNNNNNNNNNNNNNNNNNNNNNNNNNNNNNNNNNNNNNNNNNNNNNNNNNNNNNNNNNNNNNNN
NNNNNNNNNNNNNNNNNNNNNNNNNNNNNNNNNNNNNNNNNNNNNNNNNNNNNNNNNNNNNNNNNNNNNNNNNNNNNNNN
NNNNNNNNNNNNNNNNNNNNNNNNNNNNNNNNNNNNNNNNNNNNNNNNNNNNNNNNNNNNNNNNNNNNNNNNNNNNNNNN
NNNNNNNNNNNNNNNNNNNNNNNNNNNNNNNNNNNNNNNNNNNNNNNNNNNNNNNNNNNNNNNNNNNNNNNNNNNNNNNN
NNNNNNNNNNNNNNNNNNNNNNNNNNNNNNNNNNNNNNNNNNNNNNNNNNNNNNNNNNNNNNNNNNNNNNNNNNNNNNNN
NNNNNNNNNNNNNNNNNNNNNNNNNNNNNNNNNNNNNNNNNNNNNNNNNNNNNNNNNNNNNNNNNNNNNNNNNNNNNNNN
NNNNNNNNNNNNNNNNNNNNNNNNNNNNNNNNNNNNNNNNNNNNNNNNNNNNNNNNNNNNNNNNNNNNNNNNNNNNNNNN
NNNNNNNNNNNNNNNNNNNNNNNNNNNNNNNNNNNNNNCAATCCCTTCGTTACTGGGTCAAAGATTCTTCTTCTTTGCAT
TTATTACTACTTTTTTTTCACGAGT------ATTGGAGT------TGGAACAGTCTTATTAGTCCAAAGAACCTTATTCT
CATTTTTACAAAAAGTAATCCAAGATTATTCTTGTTTCTATATAATTCTC------ATGTATGTGAATATGAATCCATCC
TCTTTTTTCTCCGTAATCAATCTTTTCATTTACGATCAACGTTTTTTCGGGTTCTTCTTGAGCGAATATATTTCTATGGA
AAAATCGACCATTTTATAGAAGTCTTTGTTTTTGCTAATGATTTTCAGGCCATCCTATGGATGTTCAAGGATCCTTTCAT
GCATTATGTTAGATATCAAGGAAAGTCCATTTTGGCTTCAAAGGATACGTTTTTTCTAATGAAAAAATGGAAAAGTTATC
TTATCAATTTGTGTCAATGTCATTTTTTTTTGTGGTTTGAACCAGCAAAGATCTATATAACCCCATTATCGAAACATTCT
CTCGACTTTTTAGGTTATCTTTCAAGTGCACGGCTCAATCTTTCCGTGGTACGGAGTGAAATGCTAGAAAATACATTTTT
AATAAATAATATTCTGAAGAAAATTGATACAAGAATTCCAATTATTCCTTTGATTCGATCATTGGCAAAAACGCAATTTT
GTAATACAGCAGGGCATCCGATTAGTAAACCTATTTGGGCTGGTTCATCGGATTCTGATATTATCAACCGATTTGCACGA
ATATACAGAAACTTTTCTCATTATTATAGTGGTGCCTCAAAAAAAAAGAGTTTGTATNNNNNNNNNNNNNNNNNNNNNNN
NNNNNNNNNNNNNNNNNNNNNNNNNNNNNNNNNNNNNNNNNNNNNNNNNNNNNNNNNNNNNNNNNNNNNNNNNNNNNNNN
NNNNNNNNNNNNNNNNNNNNNNNNNNNNNNNNNNNNNNNNNNNNNNNNNNNNNNNNNNNNNNNNNNNNNNNNNNNNNNNN
NNNNNNNNNNNNNNNNNNNNNNNNNNNNNNNNNNNNNNNNNNNNNNNNNNNNNNNNNNNNNNNNNNNNNNNNNNNNNNNN
NNNNNNNNNNNNNNNNNNNNNNNNNNNNNNNNNNNNNNNNNNNNNNNNNNNNNNNNNNNNNNNNNNNNNNNNNNNNNNNN
NNNNNNNNNNNNNNNNNNNNNNNNNNNNNNNNNNNNNNNNNNNNNNNNNNNNNNNNNNNNNNNNNNNNNNNNNNNNNNNN
>Leptopus_chinensis_Ge130937
NNNNNNNNNNNNNNNNNNNNNNNNNNNNNNNNNNNNNNNNNNNNNNNNNNNNNNNNNNNNNNNNNNNNNNNNNNNNNNNN
NNNNNNNNNNNNNNNNNNNNNNNNNNNNNNNNNNNNNNNNNNNNNNNNNNNNNNNNNNNNNNNNNNNNNNNNNNNNNNNN
NNNNNNNNNNNNNNNNNNNNNNNNNNNNNNNNNNNNNNNNNNNNNNNNNNNNNNNNNNNNNNNNNNNNNNNNNNNNNNNN
NNNNNNNNNNNNNNNNNNNNNNNNNNNNNNNNNNNNNNNNNNNNNNNNNNNNNNNNNNNNNNNNNNNNNNNNNNNNNNNN
NNNNNNNNNNNNNNNNNNNNNNNNNNNNNNNNNNNNNNNNNNNNNNNNNNNNNNNNNNNNNNNNNNNNNNNNNNNNNNNN
NNNNNNNNNNNNNNNNNNNNNNNNNNNNNNNNNNNNNNNNNNNNNNNNNNNNNNNNNNNNNNNNNNNNNNNNNNNNNNNN
NNNNNNNNNNNNNNNNNNNNNNNNNNNNNNNNNNNNNNNNNNNNNNNNNNNNNNNNNNNNNNNNNNNNNNNNNNNNNNNN
NNNNNNNNNNNNNNNNNNNNNNNNNNNNNNNNNNNNNNNNNNNNNNNNNNNNNNNNNNNNNNNNNNNNNNNNNNNNNNNN
NNNNNNNNNNNNNNNNNNNNNNNNNNNNNNNNNNNNNNNNNNNNNNNNNNNNNNNNNNNNNNNNNNNNNNNNNNNNNNNN
NNNNNNNNNNNNNNNNNNNNNNNNNNNNNNNNNNNNNNNNNNNNNNNNNNNNNNNNNNNNNNNNNNNNNNNNNNNNNNNT
TTATTACTACTTTTTTTTCACGAGT------ATTGGAGT------TGGAACAGTCTTATTAGTCCAAAGAACCTTATTCT
CATTTTTACAAAAAGTAATCCAAGATTATTCTTGTTTCTATATAATTCTC------ATGTATGTGAATATGAATCCATCC
TCTTTTTTCTCCGTAATCAATCTTTTCATTTACGATCAACGTTTTTTCGGGTTCTTCTTGAGCGAATATATTTCTATGGA
AAAATCGAACATTTTATAGAAGTCTTTGTTTTTGCTAATGATTTTCAGGCCATCCTATGGATGTTCAAGGATCCTTTCAT
GCATTATGTTAGATATCAAGGAAAGTCCATTTTGGCTTCAAAGGATACGTTTTTTCTAATGAAAAAATGGAAAAGTTATC
TTATCAATTTGTGTCAATGTCATTTTTTTTTGTGGTTTGAACCAGCAAAGATCTATATAACCCCATTATCGAAACATTCT
CTCGACTTTTTAGGTTATCTTTCAAGTGCACGGCTCAATCTTTCCGTGGTACGGAGTGAAATGCTAGAAAATACATTATT
AATAAATAATATTCTGAAGAAAATTGATACAAGAATTCCAATTATTCCTTTGATTCGATCATTGGCAAAAACGCAATTTT
GTAATACAGCAGGGCATCCGATTAGTAAACCTATTTGGGCAGGTTCATCGGATTCTGATATTATCAACCGATTTGCACGA
ATATACAGAAACTTTTCTCATTATTATAGTGGTGCCTCAAAAAAAAAGAGTTTGTANNNNNNNNNNNNNNNNNNNNNNNN
NNNNNNNNNNNNNNNNNNNNNNNNNNNNNNNNNNNNNNNNNNNNNNNNNNNNNNNNNNNNNNNNNNNNNNNNNNNNNNNN
NNNNNNNNNNNNNNNNNNNNNNNNNNNNNNNNNNNNNNNNNNNNNNNNNNNNNNNNNNNNNNNNNNNNNNNNNNNNNNNN
NNNNNNNNNNNNNNNNNNNNNNNNNNNNNNNNNNNNNNNNNNNNNNNNNNNNNNNNNNNNNNNNNNNNNNNNNNNNNNNN
NNNNNNNNNNNNNNNNNNNNNNNNNNNNNNNNNNNNNNNNNNNNNNNNNNNNNNNNNNNNNNNNNNNNNNNNNNNNNNNN
NNNNNNNNNNNNNNNNNNNNNNNNNNNNNNNNNNNNNNNNNNNNNNNNNNNNNNNNNNNNNNNNNNNNNNNNNNNNNNNN
>Leptopus_chinensis_Lancaster
CATAAATC--GATTAGATTG---AAAAAAGAGAGGATGGAGAGTCCGTTGATAAGTTTA-CCCGTTTCCAAGG-TTTCCA
TTCTTTTCGTAT---------------------TATATCGTA----------TTATACGACTTTGTTTTTACTGTATCGC
ATTATGTATCATT-----TAATAACCACAAAAATCCTCTATCCTTGCTTCTATCTAAT----------------------
-CTAATTTAAAATGAAAATCGAGGGATATGAAAGAAATTTAGACCTAGATAGGTCTCGAAAAAAAAACTTCTTATACCCA
CTTATCTTTCGGGAGTATATTTATAGACTTGCTCATGAGCATAGTTTAAATAAATCTATTTTGTTGGAAAATG------G
GGGTTATGAGAAAAAATCTAGTTTACTGATTGTAAAACGTTTAATTACTCGAATTTATCAACAGAATCATTTGATTATTT
CTGCTAAGAATTCTAATCAAAATCT---CTTTTTTAGGGACAACAAGAATTTTTATTCTCAAATGATATCGTCGGGGATT
GCTGTTATTGTGGAAATTCCATTTTCCTTACGATTAGTATCTT------CTTTAGAAAGG------TCAGAAATTGTAAA
ATTTCAAAATTTACGATCAATTCATTCAATATTTCCTTTTTTGGAGGACAAATTTCCACATTTAACTTATGTGTCAGATG
TACCAATACCTTACCCTATCCATCTAGAAAAATTGATTCAATCCCTTCGTTACTGGGTCAAAGATTCTTCTTCTTTGCAT
TTATTACTACTTTTTTTTCACGAGT------ATTGGAGT------TGGAACAGTCTTATTAGTCCAAAGAACCTTATTCT
CATTTTTACAAAAAGTAATCCAAGATTATTCTTGTTTCTATATAATTCTC------ATGTATGTGAATATGAATCCATCC
TCTTTTTTCTCCGTAATCAATCTTTTCATTTACGATCAACGTTTTTTCGGGTTCTTCTTGAGCGAATATATTTCTATGGA
AAAATCGAACATTTTATAGAAGTCTTTGTTTTTGCTAATGATTTTCAGGCCATCCTATGGATGTTCAAGGATCCTTTCAT
GCATTATGTTAGATATCAAGGAAAGTCCATTTTGGCTTCAAAGGATACGTTTTTTCTAATGAAAAAATGGAAAAGTTATC
TTATCAATTTGTGTCAATGTCATTTTTTTTTGTGGTTTGAACCAGCAAAGATCTATATAACCCCATTATCGAAACATTCT
CTCGACTTTTTAGGTTATCTTTCAAGTGCACGGCTCAATCTTTCCGTGGTACGGAGTGAAATGCTAGAAAATACATTATT
AATAAATAATATTCTGAAGAAAATTGATACAAGAATTCCAATTATTCCTTTGATTCGATCATTGGCAAAAACGCAATTTT
GTAATACAGCAGGGCATCCGATTAGTAAACCTATTTGGGCTGGTTCATCGGATTCTGATATTATCAACCGATTTGCACGA
ATATACAGAAACTTTTCTCATTATTATAGTGGTGCCTCAAAAAAAAAGAGTTTGTATCGAATAAAATATATACTTCTACT
TTCTTGTGCTAAAACTTTGGCCCGTAAACACAAAAGTACTGTACGTGCTTTTTTGAAAAGATTAGGTTCGGAATTTTTGG
AAGAATTTTTTGCAGAAGAAGAGCGGATTCTTTCTTTTATCTTCCCAAGAATTTCCTC------TATTTCACAAAGGTTA
TATAGAGGACGTGTTTGGTATTTGGATATTTTTTGTATCAATGATCTGGCCAA-----------TCAAG-----------
-AATAATTGATTATG--AAAAAAAGTAAACCCAAATTAT------ATCTAAATGATAACGGGATAACT-AAAAAATTCAT
TCA--TTTTT------TTTATGAAATGCTCATGCAGCATACGAGTAAGGATTGAACAACCGAGTATTCCACTTTTTTACA
>Leptopus_clarkei_731
CATAAATC--GATTAGATTG---AAAAAAGAGAGGATGGAGAGTCCGTTGATAAGTTTA-CCCGTTTACAAGG-TTTCCA
TTCTTTTCGTAT---------------------TATATCGTA----------TTATACGACTTTGTTTTTACTGTATCGC
ACTATGTATCATT-----TAATAACCACAAAAATCCTCTATCCTTGCTTCTATCTAAT----------------------
-CTAATTTAAAATGAAAATCGAGGAATATGAAAGAAATTTAGACCTAGATAGGTCTCGAAAAAAAAACTTCTTATACCCA
CTTATCTTTCGGGAATATATTTATAGACTCGCTCATGAGCATAGTTTAAATAAATCTATTTTGTTGGAAAATG------G
GGGTTATGAGAAAAAATCTAGTTTACTGATTGTAAAACGTTTAATTACTCGAATTTATCAACAGAATCATTTGATTTTTT
CTGCTAAGAATTCTAATCAAAATCC---CTTTTTTAGGAACAACAAGAATTTTTATTATCAAATGATATCGTCGGGGATT
GCTGTTATTGTGGAAATTCCATTTTCCTTACGATTTGTATCTT------CTTTAGAAAGG------TCAGAAATTGTAAA
ATTTATTAATTTACAATCAATTCATTCAATATTTCCTTTTTTTGAGGACAAATTTCCACATTTAACTTTTGTGTCAGATG
TACCAATACCTTATCCTATCCATCTAGAAAAATTGATTCAATCCCTTCGTTACTGGGTCAAAGATTCTTCTTCTTTGCAT
TTATTACGACTTTTTTTTCACGAGT------ATTGGAGT------TGGAACAGTCTTATTAGTCCAAAGAACCTTATTCC
CTTTTTTACAAAAAGTAATCCAAAATTATTCTTGTTTCTATATAATTCTC------ATGTATGTGAATATGAATCTATCC
TCTTTTTTCTCCGTAATCAATCTTTTCATTTACGATCAACGTTTTTTCGGGTCCTTCTTCAGCGAATATATTTCTATGGA
AAAATCGAACATTTTAGAGAAGTCTTTGTTTTTGTTAATGATTTTCAGGCCATCCTATGGTTGTTCAAGGATCCTTTCAT
GCATTATGTTAGATATCAAGGAAAGTCCATTTTGGCTTCAAAGGATACGTTTTTTCTAATGAAAAAATGGAAAAGTTATC
TTATCAATTTGTGTCAATGTCATTTTTATGTGTGGTTTGAACCAGCAACGATCTATATAACCCCATTATCGAAACATTCT
CTCGACTTTTTAGGTTATCTTTCAAGTGCACGGCTCAATCTTTCCGTGGTACGGAGTCAAATGCTAGAAAATACATTATT
AATAAATAATATTCTGAAGAAAATTGATACAATAATTCCCATTATTCGTTTGATTCGATCATTGGCAAAAACGAAATTTT
GTAATACAGCAGGGCATCCGATTAGTCAACCTCTTTGGGCTGGTTCATCGGATTCTGATATTATCAACCGATTTGCACGA
ATATACAGAAACTTTGCTCATTATTATAGTGGTGCCTCAAAAAAAAAGAGTTTGTATCGAATAAAATATATACTTCTACT
TTCTTGTGCTAAAACTTTGGCCCGTAAACACAAAAGTACTGTACGTGCTTTTTTGAAAAGATTAGGTTCGGAATTTTTGG
AAGAATTTTTTACAGAGGAAGAACAGATTCTTTCTTTTATCTTCCCAAGAATTTCTTC------TATTTCACAAAGGTTA
TATAGAGGACGTGTTTGGTATTTGGATATTTTTTGTATCAATGATCTGGCCAA-----------TCAAG-----------
-AATAATTGATTCTG--AAAAAAAGTAAACCCAAATTAT------ATCTAAATGATAACGGGATAACT-AAAAAATTCAT
TCA--TTTTT------TTTATGAAATGCTCATGCAGCATACGAGTAAGGATTGAACAACCGAGTATTCCACTTTTTTAGA
>Leptopus_clarkei_833
CATAAATC--GATTAGATTG---AAAAAAGAGAGGATGGAGAGTCCGTTGATAAGTTTA-CCCGTTTACAAGG-TTTCCA
TTCTTTTCGTAT---------------------TATATCGTA----------TTATACGACTTTGTTTTTACTGTATCGC
ACTATGTATCATT-----TAATAACCACAAAAATCCTCTATCCTTGCTTCTATCTAAT----------------------
-CTAATTTAAAATGAAAATCGAGGAATATGAAAGAAATTTAGACCTAGATAGGTCTCGAAAAAAAAACTTCTTATACCCA
CTTATCTTTCGGGAATATATTTATAGACTCGCTCATGAGCATAGTTTAAATAAATCTATTTTGTTGGAAAATG------G
GGGTTATGAGAAAAAATCTAGTTTACTGATTGTAAAACGTTTAATTACTCGAATTTATCAACAGAATCATTTGATTTTTT
CTGCTAAGAATTCTAATCAAAATCC---CTTTTTTAGGAACAACAAGAATTTTTATTATCAAATGATATCGTCGGGGATT
GCTGTTATTGTGGAAATTCCATTTTCCTTACGATTTGTATCTT------CTTTAGAAAGG------TCAGAAATTGTAAA
ATTTCTTAATTTACAATCAATTCATTCAATATTTCCTTTTTTTGAGGACAAATTTCCACATTTAACTTTTGTGTCAGATG
TACCAATACCTTATCCTATCCATCTAGAAAAATTGATTCAATCCCTTCGTTACTGGGTCAAAGATTCTTCTTCTTTGCAT
TTATTACGACTTTTTTTTCACGAGT------ATTGGAGT------TGGAACAGTCTTATTAGTCCAAAGAACCTTATTCC
CTTTTTTACAAAAAGTAATCCAAAATTATTCTTGTTTCTATATAATTCTC------ATGTATGTGAATATGAATCTATCC
TCTTTTTTCTCCGTAATCAATCTTTTCATTTACGATCAACGTTTTTTCGGGTCCTTCTTCAGCGAATATATTTCTATGGA
AAAATCGAACATTTTAGAGAAGTCTTTGTTTTTGTTAATGATTTTCAGGCCATCCTATGGTTGTTCAAGGATCCTTTCAT
GCATTATGTTAGATATCAAGGAAAGTCCATTTTGGCTTCAAAGGATACGTTTTTTCTAATGAAAAAATGGAAAAGTTATC
TTATCAATTTGTGTCAATGTCATTTTTATGTGTGGTTTGAACCAGCAACGATCTATATAACCCCATTATCGAAACATTCT
CTCGACTTTTTAGGTTATCTTTCAAGTGCACGGCTCAATCTTTCCGTGGTACGGAGTCAAATGCTAGAAAATACATTATT
AATAAATAATATTCTGAAGAAAATTGATACAATAATTCCCATTATTCGTTTGATTCGATCATTGGCAAAAACGAAATTTT
GTAATACAGCAGGGCATCCGATTAGTCAACCTCTTTGGGCTGGTTCATCGGATTCTGATATTATCAACCGATTTGCACGA
ATATACAGAAACTTTGCTCATTATTATAGTGGTGCCTCAAAAAAAAAGAGTTTGTATCGAATAAAATATATACTTCTACT
TTCTTGTGCTAAAACTTTGGCCCGTAAACACAAAAGTACTGTACGTGCTTTTTTGAAAAGATTAGGTTCGGAATTTTTGG
AAGAATTTTTTACAGAGGAAGAACAGATTCTTTCTTTTATCTTCCCAAGAATTTCTTC------TATTTCACAAAGGTTA
TATAGAGGACGTGTTTGGTATTTGGATATTTTTTGTATCAATGATCTGGCCAA-----------TCAAG-----------
-AATAATTGATTCTG--AAAAAAAGTAAACCCAAATTAT------ATCTAAATGATAACGGGATAACT-AAAAAATTCAT
TCA--TTTTT------TTTATGAAATGCTCATGCAGCATACGAGTAAGGATTGAACAACCGAGTATTCCACTTTTTTAGA
>Leptopus_cordifolius
NNNNNNNNNNNNNNNNNNNNNNNAAAAAAGAGAGGATGGAGAGTCCGTTGATAAGTTTA-CCCGTTTACAAGG-TTTCCA
TTCTTTTCGTAT---------------------TATATCATA----------TTATACGACTTTGTTTTTACTGTATCGC
ATTATGTATCATT-----TAATAACCACAAAAATCCTCTATCCTTGCTTCTATCTAAT----------------------
-CTAATTTAAAATGAAAATCGAGGGATATGAAAGAAATTTAGACCTAGATAGGTCTCGAAAAAAAAACTTCTTATACCCA
CTTATCTTTCGGGAGTATATTTATAGACTTGCTCGTGAGCATAGTTTAAATAAATCTATTTTGTTGGAAAATG------G
GGGTTATGAGAAAAAATCTAGTTTACTGATTGTAAAACGTTTAATTACTCGAATTTATCAACAGAATCATTTGATTATTT
CTGGTAAGAATTCTAATCAAAATCT---CTTTTTTAGGAACAACAAGAATTTTTATTCTCAAATGATATCGTCGGGGATT
GCTGTTATTGTGGAAATTCCATTTTCCTTACGATTAGTATCTT------CTTTAGAAAGG------TCAGAAATTGTAAA
ATTTCAAAATTTACGATCAATTCATTCAATATTTCCTTTTTTGGAGGACAAATTTCCACATTTAACTTATGTGTCAGATG
TACCAATACCTTACCCTATCCATCTAGAAAAATTGATTCAATCCCTTCGTTACTGGGTCAAAGATTCTTCTTCTTTGCAT
TTATTACGACTTTTTTTTCACGAGT------ATTGGAGT------TGGAACAGTCTTATTAGTCCAAAGAACCTTATTCT
CATTTTTACAAAAAGTAATCCAAGATTATTCTTGTTTCTATATAATTCTC------ATGTATGTGAATATGAATCCATCC
TCTTTTTTCTCCGTAATCAATCTTTTCATTTACGATCAACGTTTTTTCGGGTTCTTCTTGAGCGAATATATTTCTATGGA
AAAATCGAACATTTTATAAAAGTCTTTGTTTTTGCTAATGATTTTCAGGCCATCCTATGGATGTTCAAGGATCCTTTCAT
GCATTATGTTAGATATCAAGGAAAGTCCATTTTGGCTTCAAAGGATACGTTTTTTCTAATGAAAAAATGGAAAAGTTATC
TTATCAATTTGTGTCAATGTCATTTTTTTGTGTGGTTTGAACCAGCAAAGATCTATATAACCCCATTATCGAAACATTCT
CTCGACTTTTTAGGTTATCTTTCAAGTGCACGGCTCAATCTTTCCGTGGTACGGAGTGAAATGCTAGAAAATACATTATT
AATAAATAATATTCTGAAGAAAATTGATACAAGAATTCCAATTATTCCTTTGATTCGATCATTGGCAAAAACGCAATTTT
GTAATACAGCAGGGCATCCGATTAGTAAACCTATTTGGGCTGGTTCATCGGATTCTGATCTTATCAACCGATTTGCACGA
ATATACAGAAACTTTTCTCATTATTATAGTGGTGCCTCAAAAAAAAAGAGTTTGTATCGAATAAAATATATACTTCTACT
TTCTTGTGCTAAAACTTTGGCCCGTAAACACAAAAGTACTGTACGTGCTTTTTTGAAAAGATTAGGTTCGGAATTTTTGG
AAGAATTTTTTGCAGAGGAAGAGCGGATTCTTTCTTTTATCTTCCCAAGAATTTCCTC------TATTTCTCAAAGGTTA
TATAGAGGACGTGTTTGGTATTTGGATATTTTTTGTATCAATGATCTGGCCAA-----------TCAAG-----------
-AATAATTGATTATG-AAAAAAAAGTAAACCCAAATTAT------ATCTAAATGATAACGGGATAACT-AAAAAATGCAT
TCA--TTTTT------TTTATGAAATGCTCATGCAGCATACGAGTAAGGATTGAACAACCGAGTATTCCACTTTTTTACA
>Leptopus_cordifolius_2605
NNNNNNNNNNNNNNNNNNNNNNNAAAAAAGAGAGGATGGAGAGTCCGTTGATAAGTTTA-CCCGTTTACAAGG-TTTCCA
TTCTTTTCGTAT---------------------TATATCATA----------TTATACGACTTTGTTTTTACTGTATCGC
ATTATGTATCATT-----TAATAACCACAAAAATCCTCTATCCTTGCTTCTATCTAAT----------------------
-CTAATTTAAAATGAAAATCGAGGGATATGAAAGAAATTTAGACCTAGATAGGTCTCGAAAAAAAAACTTCTTATACCCA
CTTATCTTTCGGGAGTATATTTATAGACTTGCTCGTGAGCATAGTTTAAATAAATCTATTTTGTTGGAAAATG------G
GGGTTATGAGAAAAAATCTAGTTTACTGATTGTAAAACGTTTAATTACTCGAATTTATCAACAGAATCATTTGATTATTT
CTGGTAAGAATTCTAATCAAAATCT---CTTTTTTAGGAACAACAAGAATTTTTATTCTCAAATGATATCGTCGGGGATT
GCTGTTATTGTGGAAATTCCATTTTCCTTACGATTAGTATCTT------CTTTAGAAAGG------TCAGAAATTGTAAA
ATTTCAAAATTTACGATCAATTCATTCAATATTTCCTTTTTTGGAGGACAAATTTCCACATTTAACTTATGTGTCAGATG
TACCAATACCTTACCCTATCCATCTAGAAAAATTGATTCAATCCCTTCGTTACTGGGTCAAAGATTCTTCTTCTTTGCAT
TTATTACGACTTTTTTTTCACGAGT------ATTGGAGT------TGGAACAGTCTTATTAGTCCAAAGAACCTTATTCT
CATTTTTACAAAAAGTAATCCAAGATTATTCTTGTTTCTATATAATTCTC------ATGTATGTGAATATGAATCCATCC
TCTTTTTTCTCCGTAATCAATCTTTTCATTTACGATCAACGTTTTTTCGGGTTCTTCTTGAGCGAATATATTTCTATGGA
AAAATCGAACATTTTATAAAAGTCTTTGTTTTTGCTAATGATTTTCAGGCCATCCTATGGATGTTCAAGGATCCTTTCAT
GCATTATGTTAGATATCAAGGAAAGTCCATTTTGGCTTCAAAGGATACGTTTTTTCTAATGAAAAAATGGAAAAGTTATC
TTATCAATTTGTGTCAATGTCATTTTTTTGTGTGGTTTGAACCAGCAAAGATCTATATAACCCCATTATCGAAACATTCT
CTCGACTTTTTAGGTTATCTTTCAAGTGCACGGCTCAATCTTTCCGTGGTACGGAGTGAAATGCTAGAAAATACATTATT
AATAAATAATATTCTGAAGAAAATTGATACAAGAATTCCAATTATTCCTTTGATTCGATCATTGGCAAAAACGCAATTTT
GTAATACAGCAGGGCATCCGATTAGTAAACCTATTTGGGCTGGTTCATCGGATTCTGATCTTATCAACCGATTTGCACGA
ATATACAGAAACTTTTCTCATTATTATAGTGGTGCCTCAAAAAAAAAGAGTTTGTATCGAATAAAATATATACTTCTACT
TTCTTGTGCTAAAACTTTGGCCCGTAAACACAAAAGTACTGTACGTGCTTTTTTGAAAAGATTAGGTTCGGAATTTTTGG
AAGAATTTTTTGCAGAGGAAGAGCGGATTCTTTCTTTTATCTTCCCAAGAATTTCCTC------TATTTCTCAAAGGTTA
TATAGAGGACGTGTTTGGTATTTGGATATTTTTTGTATCAATGATCTGGCCAA-----------TCAAG-----------
-AATAATTGATTATG-AAAAAAAAGTAAACCCAAATTAT------ATCTAAATGATAACGGGATAACT-AAAAAATGCAT
TCA--TTTTT------TTTATGAAATGCTCATGCAGCATACGAGTAAGGATTGAACAACCGAGTATTCCACTTTTTTACA
>Leptopus_cordifolius_30623
CATAAATC--GATTAGATTG---AAAAAAGAGAGGATGGAGAGTCCGTTGATAAGTTTA-CCCGTTTACAAGG-TTTCCA
TTCTTTTCGTAT---------------------TATATCATA----------TTATACGACTTTGTTTTTACTGTATCGC
ATTATGTATCATT-----TAATAACCACAAAAATCCTCTATCCTTGCTTCTATCTAAT----------------------
-CTAATTTAAAATGAAAATCGAGGGATATGAAAGAAATTTAGACCTAGATAGGTCTCGAAAAAAAAACTTCTTATACCCA
CTTATCTTTCGGGAGTATATTTATAGACTTGCTCGTGAGCATAGTTTAAATAAATCTATTTTGTTGGAAAATG------G
GGGTTATGAGAAAAAATCTAGTTTACTGATTGTAAAACGTTTAATTACTCGAATTTATCAACAGAATCATTTGATTATTT
CTGCTAAGAATTCTAATCAAAATCT---CTTTTTTAGGAACAACAAGAATTTTTATTCTCAAATGATATCGTCGGGGATT
GCTGTTATTGTGGAAATTCCATTTTCCTTACGATTAGTATCTT------CTTTAGAAAGG------TCAGAAATTGTAAA
ATTTCAAAATTTACGATCAATTCATTCAATATTTCCTTTTTTGGAGGACAAATTTCCACATTTAACTTATGTGTCAGATG
TACCAATACCTTACCCTATCCATCTAGAAAAATTGATTCAATCCCTTCGTTACTGGGTCAAAGATTCTTCTTCTTTGCAT
TTATTACGACTTTTTTTTCACGAGT------ATTGGAGT------TGGAACAGTCTTATTAGTCCAAAGAACCTTATTCT
CATTTTTACAAAAAGTAATCCAAGATTATTCTTGTTTCTATATAATTCTC------ATGTATGTGAATATGAATCCATCC
TCTTTTTTCTCCGTAATCAATCTTTTCATTTACGATCAACGTTTTTTCGGGTTCTTCTTGAGCGAATATATTTCTATGGA
AAAATCGAACATTTTATAAAAGTCTTTGTTTTTGCTAATGATTTTCAGGCCATCCTATGGATGTTCAAGGATCCTTTCAT
GCATTATGTTAGATATCAAGGAAAGTCCATTTTGGCTTCAAAGGATACGTTTTTTCTAATGAAAAAATGGAAAAGTTATC
TTATCAATTTGTGTCAATGTCATTTTTTTGTGTGGTTTGAACCAGCAAAGATCTATATAACCCCATTATCGAAACATTCT
CTCGACTTTTTAGGTTATCTTTCAAGTGCACGGCTCAATCTTTCCGTGGTACGGAGTGAAATGCTAGAAAATACATTATT
AATAAATAATATTCTGAAGAAAATTGATACAAGAATTCCAATTATTCCTTTGATTCGATCATTGGCAAAAACGCAATTTT
GTAATACAGCAGGGCATCCGATTAGTAAACCTATTTGGGCTGGTTCATCGGATTCTGATCTTATCAACCGATTTGCACGA
ATATACAGAAACTTTTCTCATTATTATAGTGGTGCCTCAAAAAAAAAGAGTTTGTATCGAATAAAATATATACTTCTACT
TTCTTGTGCTAAAACTTTGGCCCGTAAACACAAAAGTACTGTACGTGCTTTTTTGAAAAGATTAGGTTCGGAATTTTTGG
AAGAATTTTTTGCAGAGGAAGAGCGGATTCTTTCTTTTATCTTCCCAAGAATTTCCTC------TATTTCTCAAAGGTTA
TATAGAGGACGTGTTTGGTATTTGGATATTTTTTGTATCAATGATCTGGCCAA-----------TCAAG-----------
-AATAATTGATTATG-AAAAAAAAGTAAACCCAAATTAT------ATCTAAATGATAACGGGATAACT-AAAAAATGCAT
TCA--TTTTT------TTTATGAAATGCTCATGCAGCATACGAGTAAGGATTGAACAACCGAGTATTCCACTTTTTTACA
>Leptopus_fangdingianus
CATAAATC--TATTAGATTG---AAAAAAGAGAGGATGGAGAGTCCGTTGATAAGTTTA-CCCGTTTACAAGG-TTTCCA
TTCTTTTCGTAT---------------------TAGATCGTA----------TTATACGACTTTGTTTTTACTGTATCGC
ACTATGTATCATT-----TAATAACCACAAAAATCCTCTATCCTTGCTTCTATCTAAT----------------------
-CTAATTTAAAATGAAAATCGAGGAATATGAAAGAAATTTAGACCTATCTAGGTTTCGAAAAAAAAACTTCTTATACCCA
CTTATCTTTCGGGAATATATTTATAGCCTTGCTCATGAGCATAGTTTAAATAAATCTATTTTGCTGGAAAATG------G
AGGTTATGACAAAAAATCTAGTTTACTGATTGTAAAACGTTTAATTACTCAAATTTATCAACAGAATCTTTTGATTATTT
CTGCTAAGAATTCTAATCAAAATCC---CCTTTTTAGGAACAACAAGAATTTTTATTCTCAAATGATATCGTCAGGGATT
GCTGTTATTGTGGAAATTCCATTTTCCTTACGATTAGTATCTT------CTTTAGAAAGG------TCAGAAATTGTAAA
ATTTCATAATTTACGATCTATTCATTCAATATTTCTTTTTTTGGAGGACAAATTTCCACATTTAACTTATGTGTCAGATG
TACCAATACCTTACCCTATCCATCTAGAAAAATTGATTCAATCCCTTCGTTACTGGGTCAAAGATTCTTCTTCTTTGCAT
TTATTACGACTTTTTTTTCACGAGTATTGGAATTGGAGT------TGGAACAGTCTTATTAGTCCAAAGAACCTTTTTCC
CATTTTTACAAAAAGTAATCCAAGATTGTTCTTGTTTCTATATAATTCTC------ATGTATGTGAATATGAATCTATCC
TCTTTTTTCTCCGTAATCAATCTTTTCATTTACGATCAACGTTTTTTCGGGTCCTTCTTGAGCGAATATATTTCTATGGA
AAAATCGAACATTTTAGAGAAGTCTTTATTTTTGTTAATGATTTTCAGGCCATCCTATGGTTGTTCAAGGATCCTTTCAT
GCATTATGTTAGATATCAAGGAAAGTCCATTTTGGCTTCAAAGGATACGTTTTTTCTAATGAAAAAATGGAAAAGTTACC
TTATCAATTTGTGTCAATGTCATTTTTATGTGTGGTTTGAACCAGCAACGATCTATATAACCCCATTATCGAAACATTCT
CTCGACTTTTTAGGTTATCTTTTAAGTGCACGGCTCAATCTTTCCGTGGTACGGAGTCAAATGCTAGAAAATACATTATT
AATAAATAATTTTCTGAAGAAAATTGATACAATAATTCCAATTTTTCCTTTGATTCGATCATTGGCAAAAACGAAATTTT
GTAATACAGCAGGGCATCCGATTAGTCAACCTATTTGGGCTGGTTCATCGGATTCTGATATTATCAACCGATTTGCACGA
ATATACAGAAACTTTGCTCATTATTATAGTGGTGCCTCAAAAAAAAAGAGCTTGTATCGAATAAAATATATACTTCTACT
TTCTTGTGCTAAAACTTTGGCCCGTAAACACAAAAGTCCTGTACGTGCTTTTTTGAAAAGATTAGGTTCGGAATTTTTGG
AAGAATTTTTTACAGAGGAAGAGCAGATTCTTTCTTTTATCTTCCCAAGAGTTTCTTC------TATTTCACAAAGGTTA
TATAGAGAACGTATTTGGTATTTGGATATTTTTTGTATCAATGATCTGGCCAA-----------TCAAG-----------
-AATAATTGATTCTG--AAAAAAAGTAAACTCAAATTAT------ATCTAAATGATAACGGGATAACT-AAAAAATTCAT
TCA---TTTT------TTTATGAAATGCTCATGCAGCATACGAGTAAGGATTGAACAACCGAGTATTCTACTTTTTTAGA
>Leptopus_malipoensis
CATAAATC--TATTAGATTG---AAAAAAGAGAGGATGGAGAGTCCGTTGATAAGTTTA-CCCGTTTACAAGG-TTTCCA
TTCTTTTCGTAT---------------------TAGATCGTA----------TTATACGACTTTGTTTTTACTGTATCGC
ACTATGTATCATT-----TAATAACCACAAAAATCCTCTATCCTTGCTTCTATCTAAT----------------------
-CTAATTTAAAATGAAAATCGAGGAATATGAAAGAAATTTAGACCTATCTAGGTTTCGAAAAAAAAACTTCTTATACCCA
CTTATCTTTCGGGAATATATTTATAGCCTTGCTCATGAGCATAGTTTAAATAAATCTATTTTGCTGGAAAATG------G
AGGTTATGACAAAAAATCTAGTTTACTGATTGTAAAACGTTTAATTACTCGAATTTATCAACAGAATCTTTTGATTATTT
CTGCTAAGAATTCTAATCAAAATCC---CCTTTTTAGGAACAACAAGAATTTTTATTCTCAAATGATATCGTCGGGGATT
GCTGTTATTGTGGAAATTCCATTTTCCTTACGATTAGTATCTT------CTTTAGAAAGG------TCAGAAATTGTAAA
ATTTCATAATTTACAATCCATTCATTCAATATTTCCTTTTTTGGAGGACAAATTTCCACATTTAACTTATGTGTCAGATG
TACCAATACCTTACCCTATCCATCTAGAAAAATTGATTCAATCCCTTCGTTACTGGGTCAAAGATTCTTCTTCTTTGCAT
TTATTACGACTTTTTTTTCACGAGTATTGGAATTGGAGT------TGGAACAGTCTTATTAGTCCAAAGAACCTTTTTCC
CATTTTTACAAAAAGTAATCCAAGATTGTTCTTGTTTCTATATAATTCTA------ATGTATGTGAATATGAATCTATCC
TCTTTTTTCTCCGTAATCAATCTTTTCATTTACGATCAACGTTTTTTCGGGTCCTTCTTGAGCGAATATATTTCTATGGA
AAAATCGAACATTTTAGAGAAGTCTTTATTTTTGTTAATGATTTTCAGGCCATCCTATGGTTGTTCAAGGATCCTTTCAT
GCATTATGTTAGATATCAAGGAAAGTCCATTTTGGCTTCAAAGGATACGTTTTTTCTAATGAAAAAATGGAAAAGTTATC
TTATCAATTTGTGTCAATGTCATTTTTATGTGTGGTTTGAACCAGCAACGATCTATATAACCCCATTATCGAAACATTCT
CTCGACTTTTTAAGTTATCTTTTAAGTGCACGGTTCAATCTTTCCGTGGTACGGAGTCAAATGCTAGAAAATACATTATT
AATAAATAATTTTCTGAAGAAAATTGATACAATAATTCCAATTTTTCCTTTGATTCGATCATTGGCAAAAACGAAATTTT
GTAATACAGCAGGGCATCCGATTAGTCAACCTATTTGGGCTGGTTCATCGGATTCTGATATTATCAACCGATTTGCACGA
ATATACAGAAACTTTGCTCATTATTATAGTGGTGCCTCAAAAAAAAAGAGCTTGTATCGAATAAAATATATACTTCTACT
TTCTTGTGCTAAAACTTTGGCCCGTAAACACAAAAGTCTTGTACGTGCTTTTTTGAAAAGATTAGGTTCGGAATTTTTGG
AAGAATTTTTTACAGAGGAAGAGCAGATTCTTTCTTTTATCTTCCCAAGAGTTTCTTC------TATTTCACAAAGGTTA
TATAGAGAACGTGTTTGGTATTTGGATATTTTTTGTATCAATGATCTGGCCAA-----------TCAAG-----------
-AATAATTGATTCTG--AAAAAAAGTAAACTCAAATTAT------ATCTAAATGATAACGGGATAACT-AAAAAATTCAT
TCA---TTTT------TTTATGAAATGCTCATGCAGCATACGAGTAAAGATTGAACAACCGAGTATTCCACTTTTTTAGA
>Meineckia_acuminata
AGAAAATC--TATTAGATTG---AAAAAAGAGAGGATGGAGAGTCCGTTGATAAGTGTA-TCTGTTTCCAAGG-TTTACA
TTCTTTTGGTAT---------------------TATATCGTATTATACGACTTTATACGACTTTGTTTTTACTGTATCGC
ACTATGTATCATT-----TAATAATTACAAAAATCCGCTATCCTTGCTTCCATCTAAT----------------------
-CTAATTTAAAATGAAAATCGAGGAATATGAAAGATATTTAGACCTAGATAGATCTCGAAAAAAAAACTTCCTATACCCA
CTTATCTTTCGGGAGTATGTTTATAGACTTGCCCATGAGCATAGTTTCAATAAATCCATTTTGTTGGAAAATA------T
GGGTTATGACAAAAAATCTAGTTTACTTATTGTAAAACGTTTAATTACTCGAATTTATCAACAGAATCTTTTGATTATTT
CTGCTAAGAATTCTAAGCAAAATCT---GTTTTTTAGGGACAACAAGAATTTTTATTATCAAATGATATCGGCGGGTATT
GCTGTTATTGTGGAAATTCCATTTTCCCTACGATTAGTATCTT------CTTTAGAAAGG------TCAGAAATATTCCA
ATCTCATAATTTACGATCAATTCATTCAATATTTCCTTTTTTGGAGGAAAAATTTCCACATTTAACTTATGTATCAGATG
TACCAATACCTTACCCTATCCATCTAGAAAAATTAGTTCAAACCCTTCGTTACTGGGTCAAAGATTCTTCTTCTTTGCAT
TTATTACGATTTTTTTTTCACGAGT------ATTGGACG------TGGAACAGTCTTATTAGTCCAACGAACTTTATTCC
CCTTTTTGCAAAAAGTAATCCAAGATTATTCTTGTTTCTATATAATTCTC------ATGTATATGAATATGAATCCATCC
TCTTTTTTCTCCGTAAAACATCTTTTCATTTMCGATCAACAATTTTTCAAGTCCTTCTTGAGCGAATATATTTCTATGGA
AAAATAGAACTTTTTGTACAAGTCTTTGCTTTTGCTAATGATTTTCAAGTCATCCTACGGTTGTTCAAGGATTCTTTCAT
GGATTATATTAGATATCAAGGAAAGTCCGTTTTGGCTTCAAAGGATACGTTTCTTCTAATGAAAAAATGGAAAAGTTATC
TTGTCAATTTGTGTCAATGTCATTTTTATGTGTGGTTTCAACCAGCAAAGATCTATATAACCCCATTATCGAAGCATTCT
TTTGACTTTTTAGGTTATCTTTCACGTGCACGACTCGATATTTCAGTTGTACGGAGTCAAATGTTAGAAAATGCATTTTT
AATAAAAAATACTCTGAAGAAAATTCATACAAGAATTCCAATTATTCTTTTGATTCGATCATTGGCAAAAATGCAATTTT
GTAATACAGCAGCACATCCTATTAGTAAACCCATTTGGGCGGGTTCATCGGATTCTGATATTATCAACCGATTTGCACGA
ATATACAGAAAATTTGCTCATTATTATAGTGGTTCTTCAAAAAAAAAGAGTTTGTATCGAATAAAATATATACTTCGACT
TTCTTGTGCTAAAACTTTGGCCCGTAAACACAAAAGTACTGTACGTTCTTTTTTGAAAAGATTAGGTTCAGAATTTTTGG
AAGAATTTTTGACAGAGGAAGAGCAGATTCTTTCTTTTATCTTCTCAAGAATTTTTTC------TATTTCACGAAGGTTA
TATCGAGGACGCGTTTGGTATTTGGATATTATTTGTATCAATGATCTGGACAA-----------TCAAG-----------
-AATAATTGGTTAT---AAAAAAAGTAAATCCAAATTTT------CTCTAAATGATGACGGGATAACT-AAAAAATTCAT
-----TTTTT------TTTATGAAATGCTCATACAGCATACGAGTGAGGATTGCACAATCGAGTATTCCACTTTTTTAGA
>Meineckia_humbertii
CAAAAATC--TATTAGATTG---AAAAAAGAGAGGATGGAGAGTCCGTTGATAAGTGTA-TCTGTTTCCAAGG-TTTACA
TTCTTTTGGTAT---------------------TATATCGTATTATACGACTTTATATGACTTTGTTTTTCCTGTATCGC
ACTCTGTATCATT-----TAATAATTAAAAAAATCCGCTATCCTTGCTTCCATCTAAT----------------------
-CTAATTTAAAATGAAAATCGAGGAATATGAAAGATATTTAGACCTAGATAGATCTCGAAAAAAAAACTTCCTATACCCA
CTTATCTTTCGGGAGTATGTTTATAGACTTGCCCATGAGCATAGTTTCAATAAATCTATTTTGTTGGAAAATA------T
GGGTTATGACAAAAAATCTAGTTTACTTATTGTAAAACGTTTAATTACTCGAATTTATCAACAGAATCTTTTGATTATTT
CTGCTAAGAATTCTAAGCAAAATCT---GTTTTTTAGGAACAACAAGAATTATTATTGTCAAATGATATCGGCGAGTATT
GCTGTTATTGTGGAAATTCCATTTTCCCTACGATTAGTATCTT------CTTTAGAAAGG------TCAGAAATATTCAA
ATCTCATAATTTACAATCAATTCATTCAATATTTCCTTTTTTGGAGGACAAATTTTCACATTTAACTTATGTGTCAGATG
TACCAATACCTTACCCTATCCATCTAGAAAAATTGGTTCAAACCCTTCGTTACTGGGTCAAAGATTCTTCTTCTTTGCAT
TTATTACGATTTTTTTTTCACGAGT------ATTGGACG------TGGAACAGTCTTATTAGTCCAACGAACTTTATTCC
CCTTTTTGCAAAAAGTAATCCAAGATTATTCTTGTTTCTATATAATTCTA------ATGTATATGAATATGAATCCATCC
TCTTTTTTCTCCGTAAAACATCTTTTCATTTACGATCAACAATTTTTCAAGTCCTTCTTGAGCGAATATATTTCTATGGA
AAAATAGAACTTTTTGTACAAGTCTTTGCTTTTGCTAATGATTTTCAAGTCATCCTACGGTTGTTCAAGGATTCTTTCAT
GGATTATATTAGATATCAAGGAAAGTCCGTTTTGGCTTCAAAGGATACGTTTCTTCTAATGAAAAAATGGAAAAGTTATC
TTGTCAATTTGTGTCAATGTCATTTTTATGTGTGGTTTCAACCAGCAAAGATCTATATAACCCCATTATCGAAGCATTCT
TTTGACTTTTTAGGTTATCTTTCACGTGCACGACTCCATATTTCAGTTGTACGGAGTCAAATGTTAGAAAATTCATTTTT
AATAAAAAATACTCTGAAGAAAATTCATACAAGAATTCCAATTATTCTTTTGATTCGATCATTGGCAAAAACGCAATTTT
GTAATACAGCAGCACATCCTATTAGTAAACCTATTTGGGCGGGTTCATCGGATTCTGATATTATCAACCGATTTGCACGA
ATATACAGAAAATTTGCTCATTATTATAGTGGTTCTTCAAAAAAAAAGAGTTTGTATCGAATAAAATATATACTTCGACT
TTCTTGTGCTAAAACTTTGGCCCGTAAACACAAAAGTACTGTACGTTCTTTTTTGAAAAGATTAGGTTCAGAATTTTTGG
AAGAATTTTTGACAGAGGAAGAGCAGATTCTTTCTTTTATCTTCTCAAGAATTTTTTC------TATTTCACGAAGGTTA
TATCGAGGACGCGTTTGGTATTTGGATATTATTTGTATCAATGATTTGGACAA-----------TCAAG-----------
-AATAATTGGTTAT---AAAAAAAGTAAATCCAAATTTT------CTCTAAATGATGGCGGGATAACT-AAAAAATTAAT
-----TTTTT------TTTATGAAATGCTCATACAGCATACGCGTGAGGATTGCACAATCAAGTATTCCACTTTTTTAGA
>Notoleptopus_decaisnei_2986
NNAAAATC--TAGTAGATTC---AAAAAAGAGAGGATAGAGAATCCGTTGATAAGTTTA-CCGGTTTCCAAGG-TTTCCA
TTCTTTTCGTAT---------------------TATATCGTA----------TTATACGACTTTGTTTTTATTGTATCGC
ACTATGTATCATT-----TAATAACCAAAAAAATCCTCTATCCTTGCTTCCATCTAAT----------------------
-ATAATTGAAAATGAAAATCGAGGAATATGAAAGATATTTAGACCTAGATGGATCTCGAAAAAAAAACTTCCTATATCCA
CTTATCTTTCGGGAGTCTATTTATAGACTTGCTCATGAGCATAGTTTAAATAAATCTATTTTGTTGGAAAATG------G
GGGTTATGACAAAAAATCTAGTTTATTGATTGTAAAACGTTTAATTATTCGAATTTATCAACAGAATCATTTGATTTTTT
CTGCTAAGAATTCTAAGCAAAATCT---TTTTTTTAGGGATAACAAGAATTTTTATTCTCAAATGATATCGGCGGGGATT
TCTGTTATTGTGGAAATTCCATTTTCCCTACGATTAGTATTTT------CTTTAGAAAGT------TCAGAAATAGTAAA
ATCTCATAATTTACGATCAATTCATTCAATATTTTGTTTTTTGGAGGACAAATTTACACATTTAACTTATGTGTCAGATG
TACGAATACCTTACCCTATCCATCTAGAAAAATTGGTTCAAACCCTTCGTTACTGGGTCAAAGATTCTTCTTCTTTGCAT
TTATTACGACTTTTTTTTCACGAGT------ATTGCAGT------TGGACCAGTCTTATTAGTCCAAAGAACTTGATTCT
CGTTTTTGCAAAAAGTAATCCAAGATTTTTTTTTTTTCTATATAATTCTC------ATGTGTATGAATATGAATCCATCC
TCTTTTTCCTCCGTAATCAATCTTTTCATTTACGATCAACGTTTTTTCGGGTCCTTCTTGAGCGAATATGTTTCTATGGA
AAAATAGAACATTTTGTAGAAGTCTTTGCTTTTTCTAATGATTTTCAGGCCATCCTATGGTGGTTTAAGGATCCTTTCAT
GCATTATGTTAGATATCAAGGAAAGTCCATTTTGGCTTCAAAGGATACATTTTTTCTAATGAAAAAATGGAAAAGTTATC
TTGTCCGTTTGTCTCAATGTCATTTTGATGTGTGGTTTCAACCAGCAAAGATCTTTATAACCCCATTATCGAAGCATTCT
CTCGACTTTTTAGGTTATCTTTCAAGTGCACGACTCAATCTTTCAGTAGTACGGAGTCAAATGCTACAAAATTCTTTTTT
AATAAAAAAGACTCTGAAGAAAATGGATACACGAATTCCAATTATTCCTTTGATTCGATCATTGGCAAAAACGCAATTTT
GTAATACAGCAGGACATCCTATTAGTAAACCTATTTGGGCTGGTTCATCGGATTCTGATATTATCAACCGATTTGCACGA
ATATACAGAAATTTTTCTCATTATTATAGTGGTTCCTCAAAAAAAAAGAGTTTGTATCGAATAAAATATATACTTCGAGT
TTCTTGTGCTAAAACTTTCGCTCGTAAACACAAAAGTACTGTACGTGCTTTTTTGAAAAGATTAGGTTCAGAAATTTTGG
AAGAATTTTTTACAGAAGAAGAGCAGACTCTTTCTTTTATCTTCCCAAGAATTTCTTC------TATGTCACGAAGATTA
TATAGAGTACGTGTTTGGTATTTGGATATTATTTGTATCAATGATCTGGCCAA-----------TCAAG-----------
-AATAATGGGTTATGAAAAAAAAAGTAAATCTAAATTAT------CTCTAAATGATGACGGGATAACT-AAAAAATTCAT
TTA--TTTTTTTATGATTTATGAAATGCTCATGCAGCATACGAGTAGGGATTGAAGAGCTGAGTATTCCACTTTTTTAGA
>Notoleptopus_decaisnei_3222
NNAAAATC--TAGTAGATTC---AAAAAAGAGAGGATAGAGAATCCGTTGATAAGTTGA-CCGGTTTCCAAGG-TTTCCA
TTCTTTTCGTAT---------------------TATATCGTA----------TTATACGACTTTGTTTTTATTGTATCGC
ACTATGTATCATT-----TAATAACCAAAAAAATCCTCTATCCTTGCTTCCATCTAAT----------------------
-ATAATTGAAAATGAAAATCGAGGAATATGAAAGATATTTAGACCTAGATGGATCTCGAAAAAAAAACTTCCTATATCCA
CTTATCTTTCGGGAGTCTATTTATAGACTTGCTCATGAGCATAGTTTAAATAAATCTATTTTGTTGGAAAATG------G
GGGTTATGACAAAAAATCTAGTTTATTGATTGTAAAACGTTTAATTATTCGAATTTATCAACAGAATCATTTGATTTTTT
CTGCTAAGAATTCTAAGCAAAATCT---TTTTTTTAGGGATAACAAGAATTTTTATTCTCAAATGATATCGGCGGGGATT
TCTGTTATTGTGGAAATTCCATTTTCCCTACGATTAGTATTTT------CTTTAGAAAGT------TCAGAAATAGTAAA
ATCTCATAATTTACGATCAATTCATTCAATATTTTGTTTTTTGGAGGACAAATTTACACATTTAACTTATGTGTCAGATG
TACGAATACCTTACCCTATCCATCTAGAAAAATTGGTTCAAACCCTTCGTTACTGGGTCAAAGATTCTTCTTCTTTGCAT
TTATTACGACTTTTTTTTCACGAGT------ATTGGAATTGGAGGTGGAACAGTCTTATTAGTCCAAAGAACCTTATTCC
CATTTTTGCAAAAAGTAATCCAAGATTGTTCTTGTTTCTATATAATTCTC------ATGTATGTGAATATGAATCCATCC
TCTTTTTTCTCCGTAATCAATCTTTTCATTTACGATCAACGTTTTTTCGGGTCCTTCTTGAGCGAATATATTTCTATGGA
AAAATAGAACATTTTGTAGAAGTCTTTGCTTTTGCTAATGATTTTCAGGCCATCCTATGGTTGTTCAAGGATCCTTTCAT
GCATTATGTTAGATATCAAGGAAAGTCCATTTTGGCTTCAAAGGATACGTTTTTTCTAATGAAAAAATGGAAAAGTTATC
TTGTCCGTTTGTCTCAATGTCATTTTGATGTGTGGTTTCAACCAGCAAAGATCTTTATAACCCCATTATCGAAGCATTCT
CTCGACTTTTTAGGTTATCTTTCAAGTGCACGACTCAATCTTTCAGTAGTACGGAGTCAAATGCTACAAAATTCTTTTTT
AATAAAAAAGACTCTGAAGAAAATGGATACACGAATTCCAATTATTCCTTTGATTCGATCATTGGCAAAAACGCAATTTT
GTAATACAGCAGGACATCCTATTAGTAAACCTATTTGGGCTGGTTCATCGGATTCTGATATTATCAACCGATTTGCACGA
ATATACAGAAATTTTTCTCATTATTATAGTGGTTCCTCAAAAAAAAAGAGTTTGTATCGAATAAAATATATACTTCGAGT
TTCTTGTGCTAAAACTTTCGCTCGTAAACACAAAAGTACTGTACGTGCTTTTTTGAAAAGATTAGGTTCAGAAATTTTGG
AAGAATTTTTTACAGAAGAAGAGCAGACTCTTTCTTTTATCTTCCCAAGAATTTCTTC------TATGTCACGAAGATTA
TATAGAGTACGTGTTTGGTATTTGGATATTATTTGTATCAATGATCTGGCCAA-----------TCAAG-----------
-AATAATGGGTTATGAAAAAAAAAGTAAATCTAAATTAT------CTCTAAATGATGACGGGATAACT-AAAAAATTCAT
TTA--TTTTTTTATGATTTATGAAATGCTCATGCAGCATACGAGTAGGGATTGAAGAGCTGAGTATTCCACTTTTTTAGA
>Phyllanthopsis_arida
CATAAATC--TCTTAGATTG---AAAAAAGAGAGGATGGAGAGTCCGTTGATAAGTTTA-CCCGTTTCCAAGG-TTTCTA
TTCTTTTCATAT---------------------TATATCGTA----------TTATACGACTTT-TTTTTACTGTATCGC
ACTATGTATTATT-----TAATAACCACAAAAATCCTCTATCCTTGCTTCCATCTAAT----------------------
-CTAATTTAAAATGAAAATTGAGGAATATGAAAGATATTTAGACCTAGATAGATCTCGAAAAAAAAACTTCCTATACCCA
CTTATTTTTCGGGAGTATATTTATAGACTTGCTCATGAACATAATTTAAATAAATCTATTTTGTTGGAAAATG------G
GGGTTATGACAAAAAATCGAGTTTACTGATTGTAAAACGTTTAATTACTCGAATTTATCAACAGAATCATTTGATTATTT
CTGCTACGAATTCTAAGCAAAATCC---CTTTTTTAGGGACAACAAGAATTTTTATTCTCAAATGATATCGTCGGGGGTT
GCTGTTATTGTGGAAATTCCATTTTCCCTACGATTCGTATCTT------CTTTAGAAAGG------TCAGAAATTTTAAA
ATCTCATAATTTACGATCAATTCATTCAATATTTCCTTTTTTGGAGGACAAATTTCCACATTTAACTTATGTGTCAGATG
TACCAATACCTTACCCTATCCATCTAGAAAAATTGGTTCAACCCCTTCGTTACTGGGTCAAAGATTCTTCTTCTTTGCAT
TTATTACGACTTTTTTTTCACGAGT------ATTGGAGT------TGGAACAGTCTTCTTAGTCCAAAGAACTTTCTTCC
CATTTTTGCAAAAAGGAATCCAAGATTATTCTTGTTTCTATATAATTCTC------ATGTATATGAATATGAATCTATCC
TCTTTTTTCTCCGTAATCAATCTTTTCATTTACGATCAACGTTTTTTCGGGTCCTTCTTGAACGAATCTATTTCTATGGA
AAAATCGAACATTTTATAGACGTTTTTGCTTTTGCTAATGATTTTCAGGCCATCCTATGGTTGTTCAAGGATCCTTTCAT
GCATTATGTTAGATATCAAGGAAAGTCCATTTTGGCTTCAAAGGATACGTTTCTTCTAATGAAAAAATGGAAAAGTTATC
TTGTCAATTTGTGTCAATGTCATTTTTATGTGTGGTTTGAACCAGCAAAGATCCATATAACCCCATTATCGAAGCATTCT
CTCGACTTTTTCGGCTATCTTTCAAGTGCACGACCCAATCGTTCAGTGGTACGGAGTCAAATGCTAGAAAATACATTTTT
AATAAAAAATATTCTGAAGAAAATTGATACAAGAATTCCAATTATTCTTTTGATTCGATCATTGGCAAAAACGCAATTTT
GTAATACAGCGGGACATCCGATTAGTAAACCTATTTGGGCTGGTTCATCGGATTCTGATATTATCAACCGATTTGCACGA
ATATACCGAAACTTTTCTCATTATTATAGTGGTTCCTCAAAAAAAAAGAGTTTGTATCGAATAAAATATATACTTAGACT
TTCTTGTGCTAAAACTTTGGCCCGTAAACACAAAAGTACTGTACGTGTTTTTTTGAAAAGATTAGGTTCGGAATTTTGGG
AAGCATTTTTTACAGAGGAAGAATGGATTCTTTCGTTTATCTTCCCAAGAATTGCTTC------CATTTCACAAAGGTTA
TATAGAGGACGTGTTTGGTATTTGGATATTATTTCTATCAATGATCTGGTCAA-----------TCACG-----------
-AATAATTGGTTATG--AAAAAAAGTAAATCCAAATTAT------CTCTAAATGATGACGGGATTACTAAAAAAATTCAT
TCA-TTTTTT------TTTATGAAATGCTCATGCAGCATATGAGTAAGGAGTGAACAACCGAGTATTNNNNNNNNNNNNN
>Phyllanthopsis_phyllanthoides
CATAAATA--TATTAGATTG---AAAAAAGAGAGGATGGAGAGTCCGTTGATAAGTTTA-CCCGTTTCCAAGG-TTTCTA
TTCTTTTCATAT---------------------TATATCGTA----------TTATACGACTTTTTTTTTACTGTATCGC
ACTATGTATTATG-----TAATAACCACAAAAATCCTCTATCCTTGCTTCCATCTAAT----------------------
-CTAATTTAAAATGAAAATTGAGGAATATGAAAGATATTTAGACCTAGATAGATCTCGAAAAAAAAACTTCCTATACCCA
CTTATTTTTCGGGAGTATATTTATAGACTTGCTCATGAACATAATTTAAATAAATCTATTTTTTTGGAAAATG------G
GGGTTATGACAAAAAATCGAGTTTACTGATTGTAAAACGTTTAATTACTCGAATTTATCAACAGAATCATTTGATTAGTT
CTGCTACGAATTCTAAGCAAAATCC---CTTTTTTAGGGACAACAAGAATTTATATTCTCAAATGATATCGTCGGGGGTT
GCTGTTATTGTGGAAATTCCATTTTCCCTACGATTCGTATCTT------CTTTAGAAAGG------TCAGAAATTTTAAA
ATCTCATAATTTACGATCAATTCATTCAATATTTCCTTTTTTGGAGGACAAATTTCCACATTTAACTTATGTGTCAGATG
TACCAATACCTTACCCTATCCATCTAGAAAAATTGGTTCAACCCCTTCGTTACTGGGTCAAAGATTCTTCTTCTTTGCAT
TTATTACGACTTTTTTTTCACGAGT------ATTGGAGT------TGGAACAGTCTTCTTAGTCCAAAGAACTTTCTTCC
CATTTTTGCAAAAAGGAATCCAAGATTATTCTTGTTTCTATATAATTCTC------ATGTATATGAATATGAATCTATCC
TCTTTTTTCTCCGTAATCAATCTTTTCATTTACGATCAACGTTTTTTCGGGTCCTTCTTGAACGAATCTATTTCTATGGA
AAAATCGAACATTTTATAGACGTTTTTGCTTTTGCTAATGATTTTCAGGCCATCCTATGGTTGTTCAAGGATCCTTTCAT
GCATTATGTTAGATATCAAGGAAAGTCCATTTTGGCTTCAAAGGATACGTTTCTTCTAATGAAAAAATGGAAAAGTTATC
TTGTCAATTTGTGTCAATATCATTTTTATGTATGGTTTGAACCAGCAAAGATCCATATAACCCCATTATCGAAGCATTCT
CTCGACTTTTTCGGCTATCTTTCAAGTGCACGACCCAATCGTTCAGTGGTACGGAGTCAAATGCTAGAAAATACATTTTT
AATAAAAAATATTCTGAAGAAAATTGATACAAGAATTCCAATTATTCTTTTGATTCGATCATTGGCAAAAACGCAATTTT
GTAATACAGAGGGACATCCGATTAGTAAACCTATTTGGGCTGGTTCATCGGATTCTGATATTATCAACCGATTTGCACGA
ATATACAGAAACTTTTCTCATTATTATAGTGGTTCCTCAAAAAAAAAGAGTTTGTATCGAATAAAATATATACTTAGACT
TTCTTGTGCTAAAACTTTGGCCCGTAAACACAAAAGTACTGTACGTGTTTTTTTGAAAAGATTAGGTTCGGAATTTTTGG
AAGCATTTTTTACAGAGGAAGAATGGATTCTTTCGTTTATCTTCCCAAGAATTGCTTC------CATTTCACAAAGGTTA
TATAGAGGACGTGTTTGGTATTTGGATATTATTTCTATCAATGATCTGGTCAA-----------TCACG-----------
-AATAATTGGTTATG--AAAAAAAGTAAATCCAAATTAT------CTCTAAATGATGCCGGGATTACT-AAAAAATTCAT
TCA--TTTTT------TTTATGAAATGCTCATGCAGCATATGAGTAAGGAGTGAACAACCGAGTATTTATCTTTTTTAGA
>Poranthera_corymbosa
NNNNNNNNNNNNNNNNNNNNNNNNAAGAGAAAGGAATGGGCAGCCCGTGGATAAGTTTA-TCGGTTTCCAAAGTTTTCCA
TTCTTTTCGTACTAT------------------TATATAGGA----------TTATACAACTTTGTTTTTACTGGATCGC
ACTATGTATCATT-----TAATAACCCAAAAATGCCTCTACCCTTGCTTTTATCTAAT----------------------
-CTAATTGAAAATGAAAATTTATAAATATGAAAGATATTTAGACCTAACTAGGTCTCGAAAAAAAAACTTCTTATATCCA
CTTATTCTTCGGGAATCCATTTATAAATTTGCTCATGAGAATAGTTTAAATAAATTGATTTTGTTGGAAAATG------C
GGGTTATGACAAAAAATATAGTTTACTAATTGTAAAACGTTTAATTACTCGAATTTATCCACAGGATCATTTGATTATTT
CTGCTAATAATTCTAACCAAAATCT---ATTTTTTAGGCACAACAAGAATTTGTATTCTCAAATGATATCATAGGGATTC
GCAGTCATTGTGGAAATTCCATTTTCCCTACGATTACTATCTT------CTTTAGAAAGG------ACTGAAATAGTCAA
ATCTCATAATTTACGATCCATTCATTCCATATTTCCTTTTTTAGAGGACAAATTTTCCCATTTAACTTATGTATCAGATG
TACCAATACCTTATCCTATCCATCTAGAAAAATTGGTTCAAACCTTTCGTTATTGGGTGGAAGATTCTTCTTCTTTGCAT
TTATTACGTCTTTTTCTTCACGAGT------ATTGGAGT------TCGAAGAGTCTTTTTCGTAGAAAGAACTCGATTCC
CATTTTTTCAAAAAGTACTCCAAGATTATTCTTCTTTCTCTATAATTCTC------ATGTCTATGGATATGAATCCATAT
TTTTTTTTCTCCGTAAGAAATCTTTTCATTTACGATCAACCCTTTTTGGGATTCTTATTGAGCGAATTGGTTTCTATCAA
AAAATAGAACATTTTGTCGAAGTCTTTGCTTTTTCTAATGGTTTTCAGAACAATCTATGGTTGTTCAAGGATCCTTTCAT
GCATTATGTTCGATATCAAGGAAAGTCCTTTTTGTCTTCAAAGGATACCCTTCTTCTAATTAAAAAATGGAAAAGTTATC
TTGTCAATTTGTGTCAATCTTATTTTTATGTGTGGTTTCAACCAGCAAGGATTTTTATAACCCCATTATCGAAACATTCT
CGTAACTTTTTTGGTTATCTTTCAAGTATACAACTCAAGCTTTCAGTGGTACGTAGTCAAATGCTAGAAAAATTTTTTTT
AATAAAGAATACTCTGAAAAAAATGGATACAAGAATTCCCATTATTCCTTTGATTCAATCATTAGCAAAAAGAAAATTTT
GTAATATAGTGGGACATCCTATTAGTAAACCTATTTTAGCGGGTTTCTCCGATTATGATATTATCAACCGATTTTCAAGA
ATATACATAAATTTTTCTCATTATTATACAGGTTCCTCAAAAAAAAAGAATTTGTATCGAATAAAATATATACTTCGAGT
TTCTTGTGCTAAAACTTTGGCTCGTAAACACAAAATTTCTGTACGTGTTTTTTTGAAAAGATTAGGTTTCGAATTTTTGG
AAGAATTTTTTACAGAAGAAGAGCGGGTTCTTTCTTTTATCTTCCTAAGAATTTTTTCTAT---TTCTTCACGAAGATTA
TATATAGGACGTGTTTGGTATTTGGATATTTTTTGTATCAACGATCTGGCCAACTTCAA-----ATTCA-----------
-AATAATGGCTTATGAAAAAAAAAAGGAATCCAAATTAT------CTTTAAATGATAAAGGGATAAAT-AAAAAATGCAT
TCC-GTTTTT------TTTATGAAATGCTCATGAAGTATACGAGTAAGGATTGAACGACTGAGTATTCCACTTTTTTATA
>Poranthera_triandra
NNAAAAGA--AATTAGATTGAAAAAAGAGAAAGGAATGGGCAGTCTGTGGATAAGTTTA-TCCCTTTCCAAAGTTTTCCA
TTCTTCTCGTCCTATTATATAGGATTATACAACTATATAGGA----------TTATACAACTTTGTTTTTACTGGATCGC
ACTATGTATCATT-----TAATAACCAAAAAACGCCTCTACCTTTGCTTTTATCTAAT----------------------
-CTAATTGAAAATGAAAATTTATAAATATGAAAGATATTTAGACCTAAATATATCTCGAAAAAAAAACTTCTTATATCCA
CTTATTCTTCGGGAATCCTTTTTTAGACTTGCTCATGAGAATAGTTTAAATAAATTGATTTTGGTGGAAAGTG------G
GGGTTATGAAAAACAATATAATTTATTGATTGTAAAACGTTTAATTACTCGAATNNNNNNNNNNNNNNNNNNNNNNNNNN
NNNNNNNNNNNNNNNNNNNNNNNNNNNNNNNNNNNNNNNNNNNNNNNNNNNNNNNNNNNNNNNNNNNNNNNNNNNNNNNN
NNNNNNNNNNNNNNNNNNNNNNNNNNNNNNNNNNNNNNNNNNNNNNNNNNNNNNNNNNNNNNNNNNNNNNNNNNNNNNNN
NNNNNNNNNNNNNCGATCTATTCATTCAATATTTCCTTTTTTAGAGGACAAATTAACCCATTTAACTTATGTATCAGATA
TCCCAATACCTTATCCTATCCATCTAGAAAAATTGGTTCAAACCTTTCGTTATTGGGTGGAAGATTCTTCTTCTTTGCAT
TTATTACGTCTTTTTTTTCACGAGT------ATTGGAGT------TCGAATAGCCTTTTTCGTCCAAAGAACTTGATTCC
CATTTTTTCAAAAAGTACTCCAAGATTATTCTTCTTTCTCTATAATTATC------ATGTCTATGGATATGAATCCATCT
TTTTTTTTCTCCGTAAGAAATCTTTTCATTTACGATCCACCCTCTTTGGGATTTTTATTGAGCGAATTGGGTTTTATCGA
AAAATAGAACATTTTGTTGAAGTCTTTCCTTTTTATAATGGTTTTCAGAACAATCTATGGTTGTTCAAGGATCCTTTCAT
GCATTATGTTCGATATCGAGGAAAGTCCTTTTTTGCTTCAAAGGATACGTTTCTTCTAATGCAAAAATGGAAAAGTTATC
TTGTCAATTTGTGTCAATGTTATTTTTATGTGTGGGTTCAACCAGCAAGGATGTTTATAACCCCATTATCGAAACATTCT
CGTAACTTTTTTGGTTATCTTTCAAGTATACAACTCAATCTTTCAGTGGTACGTAGTCAAATGCTAGAATTTTTTTTTTT
AATAAAGAATACTCTGAAAAAAATGGATACAAGAATTCCAATTATTCCTTTGATTCGATCATTAGCAAAAAGAAAATTTT
GTAATATAGTGGGACATCCTATTAGTAAACCTATTTTAGCGGGTTTCTCCGATTATGATATTATCAACCGATTTTCAAGA
ATATACATAAATTTTTCTCATTATTATACAGGTTCCTCAAAAAAAAATAATTTGTATCGAATGAAATATATACTTCGANN
NNNNNNNNNNNNNNNNNNNNNNNNNNNNNNNNNNNNNNNNNNNNNNNNNNNNNNNNNNNNNNNNNNNNNNNNNNNNNNNN
NNNNNNNNNNNNNNNNNNNNNNNNNNNNNNNNNNNNNNNNNNNNNNNNNNNNNNNNNNNNNNNNNNNNNNNNNNNNNNNN
NNNNNNNNNNNNNNNNNNNNNNNNNNNNNNNNNNNNNNNNNNNNNNNNNNNNNNNNNNNNNNNNNNNNNNNNNNNNNNNN
NNNNNNNNNNNNNNNNNNNNNNNNNNNNNNNNNNNNNNNNNNNNNNNNNNNNNNNNNNNNNNNNNNNNNNNNNNNNNNNN
NNNNNNNNNNNNNNNNNNNNNNNNNNNNNNNNNNNNNNNNNNNNNNNNNNNNNNNNNNNNNNNNNNNNNNNNNNNNNNNN
>Pseudophyllanthus_ovalis_256
NNNNNNNNNNNNNTTGGATTAAAAAAAAATAGAGGATTGAGAGTCCGTTGATAAGTTTA-TCCGTTTCCAAAGTTTTCCA
TTCTTTTCGTAT---------------------TATATCGGA----------TTATACGACTTTGTTTTTACTGTATCGC
GCTATGTATCATTTAATATAATAACCAAAAAAATCCTCTATCCTTGCTTCCATCTAAT----------------------
-CGAATTGAAAATGAAAATCGAGGAATATGAAAGATATTTAGACCTAGATAGATCTCGAAAAAAAAACTTCCTATATCCG
CTTATCCTTCGGGAGTCTATTTATAGACTTGCTCATGAGCATAGTTTAAATAAATCAATTTTGTTGGAAAATGCAAATGG
GAGTTATGACAAAAAATCTAGTTTACTGGTTGTAAAACATTTAATTACTCGAATTTATCAACGGAATCATTTGATTATTT
CTGCTAAGAATTCTAAGCAAAATCCGTTTTTTTTTAGGGATAACAAGAATTATTATTCTCAAATAATATCGGCAGGGGTT
GCTGTTATTGTGGAAATTCCATTTTCCCTACGATTTGTATCCT------CTTTAGAAAGG------TCAGAAATAGTCAA
ATCTCATAATTTACGATCAATTCATTCAATATTTCCTTTTTTGGAGGACAAATTTACACATTTAACTTATGTGTCAGATG
TACCAATACCTTATCCAATCCATCTAGAAAAGTTGGTTCAAACCCTTCGTTTCTGGGTCAAAGATTCTTCTTCTTTGCAT
TTATTACGACTTTTTTTTCACGAGT------ATTGGAGT------TGGAATAGTTTTATTCGGCCAAAGAACTTTATTCC
TATTTTTGCAAAAAGGAATCCAAGATTATTCTTGTTTCTATATAATTTTC------ATGTATATGGATATGAATCCATCC
TCTTTTTTCTCCGTAATCAATCTTTTCATTTACGGTCAACATTTTTTCGGTTCCTTCTTGAGCGAATAGATTTCTATGGA
AAAATAGAACATTTTGTCGAAGTCTTTGCTTTTGCTAATGATTTTCAGGCTAACCTATGGTTGTTCAAGGATCCTAACAT
GCATTATGTTAGATATAAAGGAAAGTCCATTTTGTCTTCAAAGGATACCTTTCTTCTAATAAAAAAATGGAAAAGTTATC
TTGTCAATTTATGTCAATGTCATTTTTATGTTTGGTTTCAACCAGCAAGGATCTTTATAACCCCATTATCGAAGCATTCT
CTCGACTTTTTGGGTTATCTTTCAATTCTACAACTCAATTTTTCAGTGGTACGGAGCCAAATGCTAGAAAATTCATTTTT
AATAAAAAATATTCTGAAAAAAATGGATACAAGAATTCCAATTATTCCTTTGATTCGATCATTGGCAAAAACGCAATTTT
GTAATACAGGAGGACATCCTATTAGTAAACCCATTTGGGCGGGTTCATCGGATTCTGATATTATCAACCGATTTACACGA
ATATACAGAAATTTTTCTCATTATTATAGTGGTTCCTCAAAAAAAAAGAGTTTGTATCGAATAAAATATATACTTCGACT
TTCTTGTGCTAAAACTTTGGCCCGTAAACACAAAAGTACTGTACGTGTTTTTTTGAAAAGATTTGGTTCAGAATTTTTGG
AAGAATTTTTTACAGAAGAAGGGCGAATTCCTTCTTTTATCTTCCCAAGAGTTTCTTC------TATTTCACGAAGATTA
TATAGAGGACATGTTTGGTATTTGAATATTATTTCTATCAATGATTTGGCCAA-----------TCAAG-----------
-AACAATGGGTTATG-AAAAAAAAGTAAATCCAAATTTT------CGCTAAATGATAATGGGATAACT-ACAGAATGTAT
TCA-TTTTGT------TTTATGAAATGCTCATGCAGCATACGAGTA----------AACAGGGCATTCCACTTTTTNAGA
>Pseudophyllanthus_ovalis_4286
NNNNNNNNNNNNNNNNNNNNNNNNAAAAATAGAGGATTGAGAGTCCGTTGATAAGTTTA-TCCGTTTCCAAAGTTTTCCA
TTCTTTTCGTAT---------------------TATATCGGA----------TTATACGACTTTGTTTTTACTGTATCGC
GCTATGTATCATTTAATATAATAACCAAAAAAATCCTCTATCCTTGCTTCCATCTAAT----------------------
-CGAATTGAAAATGAAAATCGAGGAATATGAAAGATATTTAGACCTAGATAGATCTCGAAAAAAAAACTTCCTATATCCG
CTTATCCTTCGGGAGTCTATTTATAGACTTGCTCATGAGCATAGTTTAAATAAATCTATTTTGTTGGAAAATGCAAATGG
GAGTTATGACAAAAAATCTAGTTTACTGGTTGTAAAACATTTAATTACTCGAATTTATCAACGGAATCATTTGATTATTT
CTGCTAAGAATTCTAAGCAAAATCCGTTTTTTTTTAGGGATAACAAGAATTATTATTCTCAAATAATATCCGCAGGGGTT
GCTGTTATTGTGGAAATTCCATTTTCCCTACGATTTGTATCCT------CTTTAGAAAGG------TCAGAAATAGTCAA
ATCTCATAATTTACGATCAATTCATTCAATATTTCCTTTTTTGGAGGACAAATTTACACATTTAACTTATGTGTCAGATG
TACCAATATCTTATCCAATCCATCTAGAAAAGTTGGTTCAAACCCTTCGTTTCTGGGTCAAAGATTCTTCTTCTTTGCAT
TTATTACGACTTTTTTTTCACGAGT------ATTGGAGT------TGGAATAGTTTTATTCGGCCAAAGAACTTTATTCC
TATTTTTGCAAAAAGGAATCCAAGATTATTCTTGTTTCTATATAATTTTC------ATGTATATGGATATGAATCCATCC
TCTTTTTTCTCCGTAATCAATCTTTTCATTTACGGTCAACATTTTTTCGGTTCCTTCTTGAGCGAATAGATTTCTATGGA
AAAATAGAACATTTTGTCGAAGTCTTTGCTTTTGCTAATGATTTTCAGGCCAACCTATGGTTGTTCAAGGATCCTTTCAT
GCATTATGTTAGATATAAAGGAAAGTCCATTTTGTCTTCAAAGGATACCTTTCTTCTAATAAAAAAATGGAAAAGTTATC
TTGTCAATTTGTGTCAATGTCATTTTTATGTTTGGTTTCAACCAGCAAGGATCTTTATAACCCCATTATCGAAGCATTCT
CTCGACTTTTTGGGTTATCTTTCAATTGTACAACTCAATTTTTCAGTGGTACGGAGCCAAATGCTAGAAAATTCATTTTT
AATAAAAAATATTCTGAAAAAAATGGATACAAGAATTCCAATTATTCCTTTGATTCGATCATTGGCAAAAACGCAATTTT
GTAATACAGGAGGACATCCTATTAGTAAACCCATTTGGGCGGGTTCATCGGATTCTGATATTATCAACCGATTTACACGA
ATATACAGAAATTTTTCTCATTATTATAGTGGTTCCTCAAAAAAAAAGAGTTTGTATCGAATAAAATATATACTTCGACT
TTCTTGTGCTAAAACTTTGGCCCGTAAACACAAAAGTACTGTACGTGTTTTTTTGAAAAAGATTGGTTCAGAATTTTTGG
AAGAATTTTTTACAGAAGAAGGGCGAATTCCTTCTTTTATCTTCCCAAGAGTTTCTTC------TATTTCCGAAAGATTA
TATAGAGGACATGTTTGGTATTTGAATATTATTTCTATCAATGATTTGGCCAA-----------TCAAG-----------
-AACAATGGGTTATG-AAAAAAAAGTAAATCCAAATTTT------CGCTAAATGATAATGGGATAACT-ACAGAATGTAT
TCA-TTTTGT------TTTATGAAATGCTCATGCAGCATACGAGTA----------AACAGGGCATTCCACTTTTTNNNN
