# Supplementary material for: Molecular and morphological evidence for a new species of Leptopus (Phyllanthaceae) from Southeast Yunnan, China
Source: PeerJ. 2021 Aug 24;9:e11989. doi: 10.7717/peerj.11989 (PMC8395577; doi:10.7717/peerj.11989)
Supplement: Supplemental Information 3 [file peerj-09-11989-s003.fasta]

>Actephila_albidula_909
NNNNNNNNNNNNNNNNNNNNNNAAGTCCACTGAACCTTATCATTTAGAGGAAGGAGAAGTCGTAACAAGGTTTCCGTAGG
TGAACCTGCGGAAGGATCATTGTCGGTGCCTGC-ACAG--CAGAGCGACCAGCGAACCCGTCTCTGA--CACCGCGGAGG
GGGGCCCTGCGCCCCCGTC-CGCCGG---------------------CCCCCGC-GGCCAG--CAA-CAACACATCCCGG
CGCGGAGAGCGCCAAGGAAAACGAAAC---GACGGGTGAA----CGCGCCCCCTCCCTCGTCGGTCGGG---------GA
GCCGCGTCTCCCGCGGAGCAATAACCAAAACGACTCTCGGCAACGGATATCTCGGCTCTCGCATCGATGAAGAACGTAGC
GAAATGCGATACTTGGTGTGAATTGCAGAATCCCGTGAACCATCGAGTCTTTGAACGCAAGTTGCGCCCGACGCCTTCGG
GCCGAGGGCACGTCTGCCTGGGTGTCACGCAACGTCGCCCCTCCC--ATC---------CTCCCCGAGGGG---GGCTGG
GGCGGAGAATGGCCTCCCGTCGGCCCC--TGTCCCTCGGCTGGCCG-AAACAAGAGTCCCCGGCGACGAGAG-CCGCGGC
GTTCGGTGGTTGAGAGACCCTG------CGATGC-AGCTGC-----GCGCCCTCGTCCGCC---CTCG-TGCGGTTGGCT
CGACGGCCCTGACCA---CAACCGACGCGACCCCAGGTCAGGCGGGAACACCCGCTGAGTNNNNNNNNNNNNNNNNNNNN
NNNNNNNNNNNNCATAAATC--TATTAGATTG---AAAAAGGGGAGGATTGAGAGTCCGTTGATAAGTTTA-CCCGTTTA
CAAGG-TTTCCATTCTTTTCGTAT---------------------TATATCGTA----------TTATACGACTTTGTTT
TTACTGTATCGTACTATGTATCATT-----TAATAACTACAAAAATCCTCTATCCTTGCTTCTATCTAAT----------
-------------CTAATTTAAAATGAAAATCGAGGAATATGAAAGATATTTAGACCTAGATAGATCTCGAAAAAAAAAC
TTCCTATACCCGCTTATCTTTCGGGAGTATATTTATAGACTTGCTCATGAGCATAGTTTAAATAAATCTATTTTGCTGGA
AAAGG------GGGTTTATGACAAAAAATCTAATTTATTGATTGTAAAACGTTTAATTACTCGAATTTATCAACAGAATC
ATTTGATTATTTCTGTTAAGAATTCTAAGCAAAATCG---CTTTTTTAGGGACAACAAGAATTTTTATTTTCAAATGATA
TCGTCGGGCGTTGCTGTTATTGTGGAAATTCCATTTTCCTTACGATTAGTATCTT------CTTTAGAAAGG------TC
AGAAATTGTAAAATTTCATAATTTACGATCAATTCATTCAATATTTCCTTTTTTGGAGGACACATTTTCTCATTTAACTT
ATGTGTCAGATGTACCAATATCGTACCCTATCCATTTAGAAAAATTGGTTCAACCCCTTCGTTACTGGGTCAAAGATTCT
TCTTCTTTGCACTTATTACGACTTTTTTTTCACGAGT------ATTGTAGT------TGGAACAATCTTATTAGTCCAAA
GAACTTTATTCCCTTTTTTGCAAAAAGTAATCCAAGATTATTCTTGTTTCTATATAATTCTC------ATGTATGTCAAT
ATGAATCCATCCTCTTTTTTCTCCGTAATCAATCTTTTCATTTACGATCAGCATTTTTTCGGGTCCTTCTTGAGCGAATA
TATTTCTATGGAAAAATCGAACATTTGGTAGAAGTCTTTGCTTTTGCTAATGATTTTCAGGTCATCCTATGGTTGTTCAA
GGATCCTTTCATGCATTATGTTAGATATCACGGAAAGTCCATTTTGGTTTCAAAGGATATGTTTCTTCTAATGAAAAAAT
GGAAAAGTTTTTTTGTCAATTTGTGTCAATATCATTTTTATGTGTGGTTTGAACCAGCAAAGATCTATATAATCCCATTA
TCGAAACATTCTCTCGACTTTTTAGGCTATCTTTCAAGTGCACGGTTCAATCTTTCAGTGGTACGGAGTGAAATGCGAGA
AAATACATTTTTAATAAATAATATTCTGAAAAAAATTGATACAAGAATTCCAATTATTCCTTTGATTCAATCATTGGCAA
AAACGCAATTTTGTAATACAGTAGGACATCCGATTAGTAAGCCTATTTGGATTGGGTCATCAGATTCTGATATTATCAAC
CAATTTGCACGAATATACAGAAACTTTTCTCATTATTATAGTGGTTCCTCAAAAAAAAAGAGTTTGTATCGAATAAAATA
TATACTTCGACTTTCTTGTACTAAAACTTTGGCCCGTAAACACCAAAGTACTGTACGTGCTTTTTTGAAAAGATTAGGTT
CGGAATTTTTAGAAGAATTTTTTACAGAGGAAGAGCGGATTCTTTCGTTTATCTTCCCAAGAATTTCTTC------TATT
TTACAAAGGTTATATAGAGGACGTGTTTGGTATTTGGATATTATTTGTATTAATGATCTGGCCAA-----------TCAA
G------------AATAATTGGTTATG---AAAAAAGTAAATCCAAATTAT------CTCTAAATGATAACAGGATAACT
-AAAAAATTCATTCA---TTTT------TTTATGAAATGCTCATGCAGCATACGAGTAAGGATTGAACAACCGAGTATTC
CACTTTTTTAGA
>Actephila_collinsiae_2836
TCGCCGCCGGCGACGTCGCGAGAAGTCCACTGAACCTTATCATTTAGAGGAAGGAGAAGTCGTAACAAGGTTTCCGTAGG
TGAACCTGCGGAAGGATCATTGTCGGTGCCTGC-CCGG--CAGAGCGACCAGCGAACCCGTCCCTGA--CACGGCGGA-G
GGGTCCCTGCGCCCCCGTC-CGCCGG---------------------CCCCCGC-GGCCAG--CAA-CAACTCATCCCGG
CGCGGAGAGCGCCAAGGAAAACGAAAC---GA-CGGGGTA----CGCGCCCCCGCCCTCCCCGGTCGGG---------GA
GCCGCGTCCCCCGCGGAGCAACAACCAAAACGACTCTCGGCAACGGATATCTCGGCTCTCGCATCGATGAAGAACGCAGC
GAAATGCGATACTTGGTGTGAATTGCAGAATCCCGCGAACCATCGAGTCTTTGAACGCAAGTTGCGCCCGACGCCTTCGG
GCCGAGGGCACGTCTGCCTGGGTGTCACGCAGCGTCGCCCCTCCC--GTC---------CTCCCCGAGGGGG--GGCTGG
GGCGGAGAATGGCCTCCCGTCGGCCC---CGTCCCTCGGCTGGCCC-AAACGAGAGTCCCCGGCGACGAGAG-CCGCGGC
GTTCGGTGGTCGAGAGACCCTG------CGATGC-GGCCGC-----GCGCCCTCGTCCGCC---CCCG-CGCGGCGGGCT
CGACGGCCCCGACTA---CGACCGACGCGACCCCAGGTCAGGCGGGAACACCCGCTGAGTTTAAGCATATCAATAAGCGG
AGGAAAAGAAACCATAAATC--TATTAGATTG---AAAAAGGAGAGGATTGAGAGTCCGTTGATAAGTTTA-CCCGTTTA
CAAGG-TTTCCATTCTTTTCGTAT---------------------TATATCGTA----------TTATACGACTTTGTTT
TTACTGTATCGTACTATGTATTATT-----TAATAACTACAAAAATCCTCTATCCTTGCTTCTATCTAAT----------
-------------CTAATTTAAAATGAAAATCGAGGAATATGAAAGATATTTAGACCTAGATAGATCTCGAAAAAAAAAC
TTCCTATACCCACTTATCTTTCGGGAGTATATTTATAGACTTGCTCATGAGCATAGTTTAAATAAATCTATTTTGCTGGA
AAATG------GGGGTTATGACAAAAAATCTAATTTTTTGATTGTAAAACGTTTAATTACTCGAATTTATCAACAGAATC
ATTTGATTATTTCTGTTAAGAATTCTAAGCAAAATCG---CTTTTTTAGGGACAACAAGAATTTTTATTCTCAAATGATA
TCGTCGGGCGTTGCTGTTATTGTGGAAATTCCATTTTCCTTACGATTAGTATCTT------CTTTAGAAAGG------TC
AGAAATTGTAAAATTTCATAATTTACGATCAATTTATTCAATATTTCCTTTTTTGGAGGACAAATTTCCTCATTTAACTT
ATGTGTCAGATGTACCAATATCGTACCCTATCCATTTAGAAAAATTGGTTCAAACCCTTCGTTACTGGGTCAAAGATTCT
TCTTCTTTGCATTTATTACGATTTTTTTTTCACGAGT------ATTGGAGG------TGGAACAGTCTTATTAGTCCAAC
GAACTTTATTCCCCTTTTTGCAAAAAGTAATCCAAGATTATTCTTGTTTCTATATAATTCTC------ATGTATATGAAT
ATGAATCCATCCTCCTTTTTCTCCGTAAAAAATCTTTTCATTTACGATCAACAATTTTTCAAGTCCTTCTTGAGCGAATA
TATTTCTATGGAAAAATAGAACTTTTTGTACAAGTCTTTGCTTTTGCTAATGATTTTCAGGTCATCCTATGGTTGTTCAA
GGATTCCTTCATGGATTATATTAGATATCAAGGAAAGTCCGTTTTGGCTTCAAAGGATACGTTTCTTCTAATGAAAAAAT
GGAAAAGTTTTTTTGTCAATTTGTGTCAATATCATTTTTATGTGTGGTTTGAACCAGCAAAGATCTATATAATCCCATTA
TCGAAACATTCTCTCGACTTTTTAGGCTATCTTTCAAGTGCACGGTTCAATCTTTCAGTGGTACGAAGTGAAATGCTAGA
AAATACATTTTTAATAAATAATATTCTGAAAAAAATTGATACAAGAATTCCAATTATTCCTTTGATTCAATCATTGGCAA
AAACGCAATTTTGTAATACAGTAGGACATCCGATTAGTAAGCCTATTTGGATTGGGTCATCAGATTCTGATATTATCAAC
CAATTTGCACGAATATACAGAAACTTTTCTCATTATTATAGTGGTTCCTCAAAAAAAAAAAGTTTGTATCGAATAAAATA
TATACTTCGACTTTCTTGTGCTAAAACTTTGGCCCGTAAACACAAAAGTACTGTACGTGCTTTTTTGAAAAGATTAGGTT
CGGAATTTTTAGAAGAATTTTTTACAGAGGAAGAGCGGATTCTTTCTTTTATCTTCCCAAGAATTTCTTC------TATT
TTACAAAGGTTATATAGAGGACGTGTTTGGTATTTGGATATTATTTGTATTAATGATCTGGCCAA-----------TCAA
G------------AATAATTGGTTATG--AAAAAAAGTAAATCCAAATTAT------CTCTAAATGATAACAGGATAACT
-AAAAAATTCATTCA--TTTTT------TTTATGAAATGCTCATGCAGCATACGAGTAAGGATTGAACAACCGAGTATTC
CACTTTTTTAGA
>Actephila_sessilifolia
TCGCCGCCGGCGACGTCGCGAGAAGTCCACTGAACCTTATCATTTAGAGGAAGGAGAAGTCGTAACAAGGTTTCCGTAGG
TGAACCTGCGGAAGGATCATTGTCGGTACCTGC-CCAG--CAGAGCGACCCGCGAACACGTCTCTCA--CGCAGCGGC-G
GGGGCCCCGTGCCCCCCGTTCGCAGG---------------------CCCCCGC-GGCCAG--CAA-CAACACACCCCGG
CGCGGACAGCGCCAAGGAAAACGAAAC---GC-CGGAGAGACGCCGCCCCCCCTCCCGAACCGGTCGGG---------GA
GCGGCGTCTCCTGCGAAACGACAACCAAAACGACTCTCGGCAACGGATATCTCGGCTCTCGCATCGATGAAGAACGTAGC
GAAATGCGATACTTGGTGTGAATTGCAGAATCCCGCGAACCATCGAGTCTTTGAACGCAAGTTGCGCCCGACGCCTTCGG
GCCGAGGGCACGTCTGCCTGGGTGTCACGCAACGTCGCCCCTCCC--ACC---------CTCCCCGGGGGGTG-GTTCGG
GGCGGAGAATGGCCTCCCGTCGGCCC---CGTCCCTCGGTTGGCCC-AAACGAGAGTCCCCGGCGACGAGAG-CCGCGGC
GTTCGGTGGTTGAGAGACCCCT-----GCGATGC-CGCTGC-----GCGCCCTCGTCCGCC---ACCG--------GGAC
GGACGGCCCCGATCG---CAACCGACGCGACCCCAGGTCAGGCGGGACCACCCGCTGAGTTTAAGCATATCAATAAGCGG
AGGAAAAGAAACCATAAATC--TATTAGATTG---AAAAAAGAGAGGATTGAGAGTCCGTTGATAAGTTTA-CCCGTTTA
CAAGG-TTTCCCTTCTTTTCGTAT---------------------TATATCGTA----------TTATACGACTTTGTTT
TTACTGTATCGCACTATGTATCATT-----TAATAACTACAAAAATCTTCTATCCTTGCTTCTATCTAAT----------
-------------CTAATTTAAAATGAAAATCGAGGAATATGAAAGATATTTAGACCTAGATAGATCTCGAAAAAAAAAC
TTCCTATACCCACTTATCTTTCGGGAGTATATTTATAGACTTGTTCATGAGCATAGTTTAAATAAATCTATTTTGCTGGA
AAATG------GGGGTTATGACAAAAAATCTAATTTATTGATTGTAAAACGTTTAATTACTCGAATTTATCAACAGAATC
ATTTGATTATTTCTGTTAAGAATTCGAAGCAAAATCC---CTTTTATAGGGACAACAAGAATTTTTATTCTCAAATGATA
TCGTCGGGCGTTGCCGTTATTGTGGAAATTCCATTTTTCTTACGATTAGTATCTT------CTTTAGAAAGG------TC
AGAAATTGTAAAATTTCATAATTTACGATCAATTTATTCAATATTTCCTTTTTTGGAGGACAAATTTCCTCATTTAACTT
ATGTGTCGGATGTACCAATATCTTACCCTATCCATTTAGAAAAATTGGTTCAACCCCTTCGTTACTGGGTCAAAGATTCT
TCTTATTTGCACTTATTACGACTTTTTTTTCACGAGT------ATTGGAGT------TGGAACAGTCTTATTAGTCCAAA
GAACTTTATTCCCTTTTTTGCAAAAAGTAATCCAAGATTATTCTTGTTTCTATATAATTCTC------ATGTATGTCAAT
ATGAATACATCCTCCTTTTTCTCCGTAATCAATCTTTTCATTTACGATCAGCGTTTTTTCGGGTCTTTCTTGAGCGAATA
TATTTCTATGGAAAAATCGAACATTTGGTAGAAGTCTTTGCTTTTACTAATGATTTTCAGGCCATCCTATGGTTGTTCAA
GGATCCTTTCATGCATTATGTTAGATATCAAGGAAAGTCTATTTTGGCTTCAAAGGATACGTTTCTTCTAATGAAAAAAT
GGAAAAGTTACTTTGTCAATTTGTGTCAATATCATTTTTATGTGTGGTTTGAACCAGCAAAGATCTCTATAATCCCATTA
TCGAAACATTCTCTCGACTTTTTAGGCTATCTTTCAAGTGCACAGTTCAATCTTTCAGTGGTACGGAGTGAAATGCTAGA
AAATACATTTTTAATAAAAAATATTCTGAAAAAAATTGATACAAGAATTCCAATTATTCCTTTGATTCAATCATTGGCAA
AAACGCAATTTTGTAATACAGTAGGACATCCGATTAGTAAACCTATTTGGATTGGGTCATCGGATTCTGATATTATCAAC
CGATTTGCACGAATATACAGAAACTTTTCTCATTATTATAGTGGTTCCTCAAAAAAAAAGAGTTTGTATCGAATAAAATA
TATACTTCGACTTTCTTGTGCTAAAACTTTGGCCCGTAAACACAAAAGTACTGTACGTGCTTTTTTGAAAAGATTAGGTT
CGGAATTTTTAGAAGAATTTTTTACAGAGGAAGAGCGGATTCTTTCTTTTATCTTCCCAAGAATTTCTTC------TATT
TTACAAAGGTTATATAGAGGACGTGTTTGGTATTTGGATATTATTTGTATTAATGATCTGGCCAA-----------TCAA
GAATAATTGGTTAAATAATTGGTTATA--AAAAAAAGTAAATCCAAATTAT------CTCTAAATGATAACAGGATAACT
-AAAAAATTCATTCA--TTTTT------TTTATGAAATGCTCTTGCAGCATACGAGTAAGGATTGAACAACCGAGTATTC
CACTTTTTTAGA
>Phyllanthopsis_arida
TCGCCTCCGGCGACGTCGCGAGAAGTCCACTGAACCTTATCATTTAGAGGAAGGAGAAGTCGTAACAAGGTTTCCGTAGG
TGAACCTGCGGAAGGATCATTGTCGAAACCTGC-CTAG--CAGAGCGACCCGTGAACATGTCTTAAA---ACTGCGGC--
GGGGCCTTGCGCCTGCGTC-TGCCGGCCC---GGGGGGACACGCG-CCCCTCGT-GACCAA--TAA-CAACAAATCCCGG
CGCGGTGAGCGCCAAGGAAAACGAACT---AA-AGGAGCA----CGCTCCCCTGCCCCTTTCGGGATTG---------GG
GATGCGTCTCTTGTGAAAT---AACCAAAACGACTCTCGGCAACGGATATCTCGGCTCTCGCATCGATGAAGAACGTAGC
GAAATGCGATACTTGGTGTGAATTGCAGAATCCCGTGAACCATCGAGTCTTTGAACGCAAGTTGCGCCCGACGCCTTCGG
GCCGAGGGCACGTCTGCCTGGGTGTCACGCAACGTCGCCCCTCCC--ATC---------------CACGATGA-GGGTGG
GGCGAAAAATGGCCTCCCGCCGGCCT---CGGCCCCCGGTTGGCCC-AAACAAGAGTCCCCGGCAACGAGCG-CCGTGGC
ATTCGGTGGTTGAGAGACCCTG------TGATGC-GGCTGC-----GCGCCCTCGTTCGTC---CCTCGAGCGGGAAACT
CAACGGCCCTGAATC---TAACAGACGCGACCCCAGGTCAGGCGGGATTACCCGCTGAGTTTAAGCATATCAATAAGCGG
AGGAAAAGAAACCATAAATC--TCTTAGATTG---AAAAAAGAGAGGATGGAGAGTCCGTTGATAAGTTTA-CCCGTTTC
CAAGG-TTTCTATTCTTTTCATAT---------------------TATATCGTA----------TTATACGACTTT-TTT
TTACTGTATCGCACTATGTATTATT-----TAATAACCACAAAAATCCTCTATCCTTGCTTCCATCTAAT----------
-------------CTAATTTAAAATGAAAATTGAGGAATATGAAAGATATTTAGACCTAGATAGATCTCGAAAAAAAAAC
TTCCTATACCCACTTATTTTTCGGGAGTATATTTATAGACTTGCTCATGAACATAATTTAAATAAATCTATTTTGTTGGA
AAATG------GGGGTTATGACAAAAAATCGAGTTTACTGATTGTAAAACGTTTAATTACTCGAATTTATCAACAGAATC
ATTTGATTATTTCTGCTACGAATTCTAAGCAAAATCC---CTTTTTTAGGGACAACAAGAATTTTTATTCTCAAATGATA
TCGTCGGGGGTTGCTGTTATTGTGGAAATTCCATTTTCCCTACGATTCGTATCTT------CTTTAGAAAGG------TC
AGAAATTTTAAAATCTCATAATTTACGATCAATTCATTCAATATTTCCTTTTTTGGAGGACAAATTTCCACATTTAACTT
ATGTGTCAGATGTACCAATACCTTACCCTATCCATCTAGAAAAATTGGTTCAACCCCTTCGTTACTGGGTCAAAGATTCT
TCTTCTTTGCATTTATTACGACTTTTTTTTCACGAGT------ATTGGAGT------TGGAACAGTCTTCTTAGTCCAAA
GAACTTTCTTCCCATTTTTGCAAAAAGGAATCCAAGATTATTCTTGTTTCTATATAATTCTC------ATGTATATGAAT
ATGAATCTATCCTCTTTTTTCTCCGTAATCAATCTTTTCATTTACGATCAACGTTTTTTCGGGTCCTTCTTGAACGAATC
TATTTCTATGGAAAAATCGAACATTTTATAGACGTTTTTGCTTTTGCTAATGATTTTCAGGCCATCCTATGGTTGTTCAA
GGATCCTTTCATGCATTATGTTAGATATCAAGGAAAGTCCATTTTGGCTTCAAAGGATACGTTTCTTCTAATGAAAAAAT
GGAAAAGTTATCTTGTCAATTTGTGTCAATGTCATTTTTATGTGTGGTTTGAACCAGCAAAGATCCATATAACCCCATTA
TCGAAGCATTCTCTCGACTTTTTCGGCTATCTTTCAAGTGCACGACCCAATCGTTCAGTGGTACGGAGTCAAATGCTAGA
AAATACATTTTTAATAAAAAATATTCTGAAGAAAATTGATACAAGAATTCCAATTATTCTTTTGATTCGATCATTGGCAA
AAACGCAATTTTGTAATACAGCGGGACATCCGATTAGTAAACCTATTTGGGCTGGTTCATCGGATTCTGATATTATCAAC
CGATTTGCACGAATATACCGAAACTTTTCTCATTATTATAGTGGTTCCTCAAAAAAAAAGAGTTTGTATCGAATAAAATA
TATACTTAGACTTTCTTGTGCTAAAACTTTGGCCCGTAAACACAAAAGTACTGTACGTGTTTTTTTGAAAAGATTAGGTT
CGGAATTTTGGGAAGCATTTTTTACAGAGGAAGAATGGATTCTTTCGTTTATCTTCCCAAGAATTGCTTC------CATT
TCACAAAGGTTATATAGAGGACGTGTTTGGTATTTGGATATTATTTCTATCAATGATCTGGTCAA-----------TCAC
G------------AATAATTGGTTATG--AAAAAAAGTAAATCCAAATTAT------CTCTAAATGATGACGGGATTACT
AAAAAAATTCATTCA-TTTTTT------TTTATGAAATGCTCATGCAGCATATGAGTAAGGAGTGAACAACCGAGTATTN
NNNNNNNNNNNN
>Andrachne_ephemera
TCGCCGCCGGCGACGTCGCGAGAAGTCCACTGAACCTTATCATTTAGAGGAAGGAGAAGTCGTAACAAGGTTTCCGTAGG
TGAACCTGCGGAAGGATCATTGTCGAAACCTGC-CTAG--CAGAGCAACCTGTGAACATGTATACGA--ACTCGCAGCAA
GGGCTTCTGCCCTTACTGC-AAAAGGCT----CGGGGGACTTGT--GCCCTCGT-GTCTTATTGTAACTCTAAA-CCCGG
CGCGGCAAGCGCCAAGGAAAACAAAAT---AA-AAGAACG----CTT--TTTGTTGGCCTTTGGGCTGT---------TG
GAAGCGTTTCTTT---GTCAGAAACGAAAACGACTCTCGGCAACGGATATCTCGGCTCTCGCATCGATGAAGAACGTAGC
GAAATGCGATACTTGGTGTGAATTGCAGAATCCCGTGAACCATCGAGTCTTTGAACGCAAGTTGCGCCCAAAGCCTTCGG
GCTGAGGGCACGTCTGCCTGGGTGTCACGAAACGTCGCCCTCCCA--ACA---------------CTAATAAT-GGGGGG
AGCGGAGAATGGCCTCCCGTTGGCTT---TTGCCTCCGGTTGGCCC-AAATAAGAGTCCTCGGTGAAGTGCGCCGGCGGC
ATTCGGTGGTCGATA--TCCTC------TGATGT-TGTCGCTTGGTGCATCTTTGTTCGTC---------GTGTGGGACT
CTGTGGCCCTGAAA----ACAATGACGCGACCCCAGGTCAGGTGGGATTACCCGCTGAGTTTAAGCATATCAATAAGCGG
AGGAAANGAANCCATAAATCAATATTGGATTGA--AAAAAAAAGAGGATGGAGAATCCGTTGATAAGTTTA-TCCATTTC
CAAAG-TTTCCATTCTTT-------------------------------TCGTA----------TTATACGACTTTGTTT
TTACTGTATCGCATTATGTATCATT-----TAATAACCACAAAAACCCTCTACTCTTGCTCCCATCTAAT----------
-------------CTAATTTAAAATGAAAATCGAGGAATATGAAATAAATTTAGACCTAAATAGATCTCGAAAAAAAAAC
TTCCTATACCCACTTATCCTTCGGGAGTATATTTATAGACTTGCTCATGACCATAGTTTTAAAAAATCTATTTTGTTGGA
AAATG------TGGGTTATGACAAAAAATATAGTTTACTGATCGTAAAACGTTTAATTACTCGAATTTCTCAACAGAATC
GTTTGATTATTTTTTCTAATGATTCTAAGCAGAATCA---TTTTTTTAGGGACAACAAGAAATTTTATTATCAAATGATA
TCGGCGGGGGTTGCTGTTATTGTGGAAATTCCATTTTCCCTACGATTAGTATCTTCTTTAGCTTTAGAAAGG------TC
AGAAATAGTAAAATCCCATAATTTACAATCAATTCATTCAATATTTCCTTTTTTGGAGGACAAATTTCCACATTTAATTT
ATGTCTCAGATGTACGAATACCTTACCCTATCCATCTAGAAAAATTGGTTCAAACCCTTCGTTACTGGATCAAAGATTCT
TCTTCTTTGCATTTATTACGACTTTTTTTTCACGAGT------ATTGCAGT------TGGACCAGTCTTATTAGTCCAAA
GAACTTGATTCTCGTTTTTGCAAAAAGTAATCCAAGATTTTTTTTTTTTCTATATAATTCTC------ATGTGTATGAAT
ATGAATCCATCCTCTTTTTCCTCCGTAATCAATCTTTTCATTTACGATCAACGTTTTTTCGGGTCCTTCTTGAGCGAATA
TGTTTCTATGGAAAAATAGAACATTTTGTAGAAGTCTTTGCTTTTTCTAATGATTTTCAGGCCATCCTATGGTTGTTTAA
GGATCCTTTTATGCATTATGTTAGATATGAAGGAAAGTTTATTTTGGCTTCAAAGGATACCTTTCTTCTAATGAAAAAAT
GGAAAGGTTATCTTGTCAATTTGTGTCAATGTCATTTTTCTGTGTGGTTTCAACCAGCAAAGATCTATATAACCCCATTA
TCGAAGTATTCTTTCGACTTTTTAGGCTATCTTTCAGGTGCACGACTCAATCTTTCTGTGGTACGGAGTCAAATGTTAGA
AAATGCATTTTTAATAAAAAATACTCTGAAGAAAATTGATACAAGAATTCCAATTATTCTTTTGATTCGATCATTGGCAA
AAATGCAATTTTGTAATACAGCAGGACATCCTATTAGTAAACCTTTTTTGGTGGGTTCATCGGATTCTGATATTATCAAC
CGATTTGCACGAATATACATAAATTTTTCTCATTATTATAGTGGTTCCTCAAGCAAAAAGAGTTTGTATCGAATAAAATA
TATACTTCGACTTTCTTGTGCTAAAACTTTGGCTCGTAAACACAAAAGTAATGTACGTACTTTTTTGAAAAGATTAGGTT
CAGAATTTTTGGAAAAATTTTTTACAAAGGAAGCGCAGATTCTTTCTTTTATCTTCCCAAGTATTTCCTC------TATT
TCACAAAGGTTATATAAAAGACATGCTTGGTATTTGGATATTTTTTGTATCAATAATCTGGCCAA-----------TCAA
G------------AATAATTGCTTATG--AAAAAAACTAAATCCAAATTTT------CTCTAAATGATGACGGGATATTA
-GTCA-------------TTTT------TTTATGAAATGCTCATGCAGCATATGAGTAAGGAATGAACAACCGAGTATTA
CACTTTTTTAGG
>Andrachne_fruticulosa
TCGCCGCCGGCGACGTCGCGAGAAGTCCACTGAACCTTATCATTTAGAGGAAGGAGAAGTCGTAACAAGGTTTCCGTAGG
TGAACCTGCGGAAGGATCATTGTCGAAACCTGCAAGAG--CAGAGCAACCCGCGAACACGTGACCGA-AAACGGCGGC-G
AGGGCTCTGCCCGAGCCGC-AAGGGCCC----CTGGGGACCCGTT-CCCCTCGC-GGCCCG--CAA-CAACGAACCCCGG
CGCGGCAAGCGCCAAGGAAAACTGAAC---GATAAGGGCG----CTC--CCCGTCGGCCCCCGGGCCGTG--------CG
GAGGCGTCTCTTT--GTCCCTAAACAAAAACGACTCTCGGCAACGGATATCTCGGCTCTCGCATCGATGAAGAACGTAGC
GAAATGCGATACTTGGTGTGAATTGCAGAATCCCGTGAACCATCGAGTCTTTGAACGCAAGTTGCGCCCGAAGCCTTCGG
GCCGAGGGCACGCCTGCCTGGGTGTCACGAAACGTCGCCCCTCCCGAAGC--------------GCGGACTTT-GGGCGG
GGCGGATTATGGCCTCCCGTCGGCCT---CGGCCCCCGGTTGGCCC-AAAGGAGAGTCCCCGGCGAAGAGCGCCCGCGGC
ATTCGGTGGCCGAGA--CCCTC------TGAACA-TGCCGC-----CGGCGCCCGTTCGTC---CCC---GTGCGGGGCT
CTGCGGCCCTCAAC----ACATTGACGCGACCCCAGGTCAGGCGGGATTACCCGCTGAGTTTAAGCATATCAATAAGCGG
AGGAAAAGAANCCATAAATCCATATTGGATTGAAAAAAAAAAAGAGCATGGAGAATCCGCTGATAAGTTTA-CCCGTTTC
CAAGG-TTTCC--------CGTAT---------------------TAGATCATA----------ATATACAACTTTGTTT
TTACTGTATCGCACTATGTATCATT-----TAATAACCACAAAAACCCTCTACCCTTGCTCCCATCTAAT----------
-------------CTAATTTAAAATGAAAATCGAGGAATATCAAAGCAATTTAGACCTAAATAGATCCCGAAAAAAAAAC
TTCCTATACCCACTTATCTTTCGGGAGTATATTTATCGACTTGCTCATGAACACAGTTTAAACAAATCGATTTTGTTGGA
AAACG------CGAGTTATCACAAAAAATCTAGTTTACTGATCGTAAAACGTTTAATTACTCGAATTTCTCAAAAAAATC
CGTTGATTTTTTTTGTTAAGAATTCTAAGCAGAATCC---TTTTTTTAGGTACAACAAAAAATTTTATTCTCAAACGATA
TCGGCGGGGATTGCTGTTATTGTGGAAATTCCATTTTCTCTACGATTAGTATCTTCGTTAGCTTTAGAAAGG------TC
AGAAATAGTAAAATCTCATAATTTACAATCAATTCATTCAATTTTTTCTTTTTTGGAGGACAAATTTCCACATTTAACTT
ATGTCTCAGATGTACCAATACCTTATCCTATCCATCTAGAAAAATTGGTTCAAACCCTTCGTTACTGGATCAAAGATTCT
TNNNNNNNNNNNNNNNNNNNNNNNNNNNNNNNNNNNNNNNNNNNNNNNNNNNNNNNNNNNNNNNNNNNNNNNNNNNNNNN
NNNNNNNNNNNNNNNNNNNNNNNNNNNNNNNNNNNNNNNNNNNNNNNNNNNNNNNNNNNNNNNNNNNNNNNNNNNNNNNN
NNNNNNNNNNNNNNNNNNNNNNNNNNNNNNNNNNNNNNNNNNNNNNNNNNNNNNNNNNNNNNNNNNNNNNNNNNNNNNNN
NNNNNNNNNNNNNNNNNNNNNNNNNNNNNNNNNNNNNNNNNNNNNNNNNNNNNNNNNNNNNNNNNNNNNNNNNNNNNNNN
NNNNNNNNNNNNNNNNNNNNNNNNNNNNNNNNNNNNNNNNNNNNNNNNNNNNNNNNNNNNNNNNNNNNNNNNNNNNNNNN
NNNNNNNNNNNNNNNNNNNNNNNNNNNNNNNNNNNNNNNNNNNNNNNNNNNNNNNNNNNNNNNNNNNNNNNNNNNNNNNN
NNNNNNNNNNNNNNNNNNNNNNNNNNNNNNNNNNNNNNNNNNNNNNNNNNNNNNNNNNNNNNNNNNNNNNNNNNNNNNNN
NNNNNNNNNNNNNNNNNNNNNNNNNNNNNNNNNNNNNNNNNNNNNNNNNNNNNNNNNNNNNNNNNNNNNNNNNNNNNNNN
NNNNNNNNNNNNNNNNNNNNNNNNNNNNNNNNNNNNNNNNNNNNNNNNNNNNNNNNNNNNNNNNNNNNNNNNNNNNNNNN
NNNNNNNNNNNNNNNNNNNNNNNNNNNNNNNNNNNNNNNNNNNNNNNNNNNNNNNNNNNNNNNNNNNNNNNNNNNNNNNN
NNNNNNNNNNNNNNNNNNNNNNNNNNNNNNNNNNNNNNNNNNNNNNNNNNNNNNNNNNNNNNNNNNNNNNNNNNNNNNNN
NNNNNNNNNNNNNNNNNNNNNNNNNNNNNNNNNNNNNNNNNNNNNNNNNNNNNNNNNNNNNNNNNNNNNNNNNNNNNNNN
NNNNNNNNNNNNNNNNNNNNNNNNNNNNNNNNNNNNNNNNNNNNNNNNNNNNNNNNNNNNNNNNNNNNNNNNNNNNNNNN
NNNNNNNNNNNNNNNNNNNNNNNNNNNNNNNNNNNNNNNNNNNNNNNNNNNNNNNNNNNNNNNNNNNNNNNNNNNNNNNN
NNNNNNNNNNNNNNNNNNNNNNNNNNNNNNNNNNNNNNNNNNNNNNNNNNNNNNNNNNNNNNNNNNNNNNNNNNNNNNNN
NNNNNNNNNNNN
>Andrachne_microphylla
TCGCCGCCGGCGACGTCGCGAGAAGTCCACTGAACCTTATCATTTAGAGGAAGGAGAAGTCGTAACAAGGTTTCCGTAGG
TGAACCTGCGGAAGGATCATTGTCGAAACCTGC-CTAG--CAGAGCAACTTGTGAACATGTATACGA--ACTCGCAGCAA
GGGCTTCTGTCCTTACTGC-AAAAGGCT----CGGGGGACTCGTG-GCCCTCGT-GTCTTATTGTAACTCTAAACCCCGG
CGCGGCAAGCGCCAAGGAAAACAAAAT---AA-AAGAACG----CTT--TTTGTTGGCCTCTGGGCTGT---------TG
GAAGCGTTTCTTT---GTCAGAAACAAAAACGACTCTCGGCAACGGATATCTCGGCTCTCGCATCGATGAAGAACGTAGC
GAAATGCGATACTTGGTGTGAATTGCAGAATCCCGTGAACCATCGAGTTTTTGAACGCAAGTTGCGCCCAAAGCCTTCGG
GCTGAGGGCACGTCTGCCTGGGTGTCACGAAACGTCGCCCTCCCA--ACA---------------CTAATAAT-GGGAGG
AGCGGAGAATGGCCTCCCGTTGGCTT---TTGCCTCCGGTTGGCCC-AAATAAGAGTCCTCGGTGAAGTGCGCCGGCGGC
ATTCGGTGGTCGATA--CCCTC------TGATGC-TGTCGCTTGGTGCATCTTTGTTCGTC---------GTGCGGGACT
TTGTGGCCCTGAAA----ACAATGACGCGACCCCAGGTCAGGTGGGATTACCCGCTGAGTTTAAGCATATCAATAAGCGG
AGGAAAAGAAACNNNNNNNNNNNNNNNNNNNNNNNNNNNNNNNNNNNNNNNNNNNNNNNNNNNNNNNNNNNNNNNNNNNN
NNNNNNNNNNNNNNNNNNNNNNNNNNNNNNNNNNNNNNNNNNNNNNNNNTCGTA----------TTATACGACTTTGTTT
TTACTGTATCGCATTATGTATCATT-----TAATAACCACAAAAACCCTCTACCCTTGCTCCCATCTAAT----------
-------------CTAATTTAAAATGAAAATCGAGGAATATGAAATCAATTTAGACCTAAATAGATCTCGAAAAAAAAAC
TTCCTATACCCACTTATCCTTCGGGAGTATATTTATAGACTTGCTCATGACCATAGTTTTAAAAAATCTATTTTGTTGGA
AAATG------TGGGTTATGACAAAAAATATAGTTTACTGATCGTAAAACGTTTAATTACTCGAATTTCTCAACAGAATC
GTTTGATTCTTTTTTCTAATGATTCTAAGCAGAATCA---TTTTTTTAGGGACAACAAGAAATTTTATTATCAAATGATA
TCGGCGGGGGTTGCTGTTATTGTGGAAATTCCATTTTCCCTACGATTAGTATCTTCGTTAGCTTTAGAAAGG------TC
AGAAATAGTAAAATCCCATAATTTACAATCAATTCATTCAATATTTCCTTTTTTGGAGGACAAATTTCCACATTTAATTT
ATGTCTCAGATGTACGAATACCTTACCCTATCCATCTAGAAAAATTGGTTCAAACCCTTCGTTACTGGATCAAAGATTCT
TCTTCTTTGCATTTATTACGACTTTTTTTTCACGAGT------ATTGCAGT------TGGACCAGTCTTATTAGTCCAAA
GAACTTGATTCTCGTTTTTGCAAAAAGTAATCCAAGATTTTTTTTTTTTCTATATAATTCTC------ATGTGTATGAAT
ATGAATCCATCCTCTTTTTCCTCCGTAATCAATCTTTTCATTTACGATCAACGTTTTTTCGGGTCCTTCTTGAGCGAATA
TGTTTCTATGGAAAAATAGAACATTTTGTAGAAGTCTTTGCTTTTTCTAATGATTTTCAGGCCATCCTATGGTTGTTTAA
GGATCCTTTTATGCATTATGTTAGATATGAAGGAAAGTTTATTTTGGCTTCAAAGGATACCTTTCTTCTAATGAAAAAAT
GGAAAGGTTATCTTGTCAATTTGTGTCAATGTCATTTTTCTGTGTGGTTTCAACCAGCAAAGATCTATATAACCCCATTA
TCGAAGTATTCTTTCGACTTTTTAGGCTATCTTTCAGGTGCACGACTCAATCTTTCTGTGGTACGGAGTCAAATGTTAGA
AAATTCATTTTTAATAAAAAATACTCTGAAGAAAATTGATACAAGAATTCCAATTATTCTTTTGATTCGATCATTGGCAA
AAATGAAATTTTGTAATACAGCAGGACATCCTATTAGTAAACCTTTTTTGGTGGGTTCATCGGATTCTGATATTATCAAC
CGATTTGCACGAATATACATAAATTTTTCTCATTATTATAGTGGTTCCTCAAGCAAAAAGAGTTTGTATCGAATAAAATA
TATACTTCGACTTTCTTGTGCTAAAACTTTGGCTCGTAAACACAAAAGTAATGTACGTACTTTTTTGAAAAGATTAGGTT
CAGAATTTTTGGAAAAATTTTTTACAAAGGAAGCGCAGATTCTTTCTTTTATCTTCCCAAGTATTTCCTC------TATT
TCACAAAGGTTATATAAAAGACATGCTTGGTATTTGGATATTTTTTGTATCAATAATCTGGCCAA-----------TCAA
G------------AATAATTGCTTATG--AAAAAAACGAAATCCAAATTTT------CTCTAAATGATGACGGGATATTA
-GTCA-------------TTTT------TTTATGAAATGCTCATGCAGCATATGAGTAAGGATTGAACAACCGAGTATTA
CACTTTTTTAGG
>Pseudophyllanthus_ovalis_256
NNNNNNNNNNNNNNNNNNNNNGAAGTCCACTGAACCTTATCATTTAGAGGAAGGAGAAGTCGTAACAAGGTTTCCGTAGG
TGAACCTGCGGAAGGATCATTGTCGAAACCTGC-CAAG--CAGAGCGACCCGCGAACGAGTTTGAAA---ATTGCGGCGG
GGGGTTCTGCCCTCTGTTCGCACAGGCCC---GAGGAAACTTGTA-TCCTTTGC-GGCCAA--TAAACAACGAACCCCGG
CGCAGCGAGCGCCAAGGAAAACAAACA---AA-AGGAGCG----CAGCTCCCCCGGCCCTCGGGCGTAG---------GG
GATGCGTCTCTTC-----ACATAATCAAAACGACTCTCGGCAACGGATATCTCGGCTCTCGCATCGATGAAGAACGTAGC
GAAATGCGATACTTGGTGTGAATTGCAGAATCCCGTGAACCATCGAGTCTTTGAACGCAAGTTGCGCCCGAAGCCTTCGG
GCTGAGGGCACGTCTGCCTGGGTGTCACACAACGTCGCCCCTCCA--TCC--------ATTCGTAGATAAGGG-TGGTCG
GGCGGAGAATGGCCTCCCGTTGGCCC---CGTCTCTCGGTTGGCCT-AAATAAGAGTCATCGACAGTGAGCG-TCGTGGC
ATTCGGTGGTTGAGAGACCCTC------TGATGT-CGCCGC-----GCCTCTCGTTGTCTT-------------AAAGCT
CCACGACCCTGAACC---TTACTGACGCGACCCCAGGTCAGGCGGGATTACCCGCTGAGTTTAAGCATATCAATAAGCGG
AGGAAANGAAACNNNNNNNNNNNNNTTGGATTAAAAAAAAATAGAGGATTGAGAGTCCGTTGATAAGTTTA-TCCGTTTC
CAAAGTTTTCCATTCTTTTCGTAT---------------------TATATCGGA----------TTATACGACTTTGTTT
TTACTGTATCGCGCTATGTATCATTTAATATAATAACCAAAAAAATCCTCTATCCTTGCTTCCATCTAAT----------
-------------CGAATTGAAAATGAAAATCGAGGAATATGAAAGATATTTAGACCTAGATAGATCTCGAAAAAAAAAC
TTCCTATATCCGCTTATCCTTCGGGAGTCTATTTATAGACTTGCTCATGAGCATAGTTTAAATAAATCAATTTTGTTGGA
AAATGCAAATGGGAGTTATGACAAAAAATCTAGTTTACTGGTTGTAAAACATTTAATTACTCGAATTTATCAACGGAATC
ATTTGATTATTTCTGCTAAGAATTCTAAGCAAAATCCGTTTTTTTTTAGGGATAACAAGAATTATTATTCTCAAATAATA
TCGGCAGGGGTTGCTGTTATTGTGGAAATTCCATTTTCCCTACGATTTGTATCCT------CTTTAGAAAGG------TC
AGAAATAGTCAAATCTCATAATTTACGATCAATTCATTCAATATTTCCTTTTTTGGAGGACAAATTTACACATTTAACTT
ATGTGTCAGATGTACCAATACCTTATCCAATCCATCTAGAAAAGTTGGTTCAAACCCTTCGTTTCTGGGTCAAAGATTCT
TCTTCTTTGCATTTATTACGACTTTTTTTTCACGAGT------ATTGGAGT------TGGAATAGTTTTATTCGGCCAAA
GAACTTTATTCCTATTTTTGCAAAAAGGAATCCAAGATTATTCTTGTTTCTATATAATTTTC------ATGTATATGGAT
ATGAATCCATCCTCTTTTTTCTCCGTAATCAATCTTTTCATTTACGGTCAACATTTTTTCGGTTCCTTCTTGAGCGAATA
GATTTCTATGGAAAAATAGAACATTTTGTCGAAGTCTTTGCTTTTGCTAATGATTTTCAGGCTAACCTATGGTTGTTCAA
GGATCCTAACATGCATTATGTTAGATATAAAGGAAAGTCCATTTTGTCTTCAAAGGATACCTTTCTTCTAATAAAAAAAT
GGAAAAGTTATCTTGTCAATTTATGTCAATGTCATTTTTATGTTTGGTTTCAACCAGCAAGGATCTTTATAACCCCATTA
TCGAAGCATTCTCTCGACTTTTTGGGTTATCTTTCAATTCTACAACTCAATTTTTCAGTGGTACGGAGCCAAATGCTAGA
AAATTCATTTTTAATAAAAAATATTCTGAAAAAAATGGATACAAGAATTCCAATTATTCCTTTGATTCGATCATTGGCAA
AAACGCAATTTTGTAATACAGGAGGACATCCTATTAGTAAACCCATTTGGGCGGGTTCATCGGATTCTGATATTATCAAC
CGATTTACACGAATATACAGAAATTTTTCTCATTATTATAGTGGTTCCTCAAAAAAAAAGAGTTTGTATCGAATAAAATA
TATACTTCGACTTTCTTGTGCTAAAACTTTGGCCCGTAAACACAAAAGTACTGTACGTGTTTTTTTGAAAAGATTTGGTT
CAGAATTTTTGGAAGAATTTTTTACAGAAGAAGGGCGAATTCCTTCTTTTATCTTCCCAAGAGTTTCTTC------TATT
TCACGAAGATTATATAGAGGACATGTTTGGTATTTGAATATTATTTCTATCAATGATTTGGCCAA-----------TCAA
G------------AACAATGGGTTATG-AAAAAAAAGTAAATCCAAATTTT------CGCTAAATGATAATGGGATAACT
-ACAGAATGTATTCA-TTTTGT------TTTATGAAATGCTCATGCAGCATACGAGTA----------AACAGGGCATTC
CACTTTTTNAGA
>Pseudophyllanthus_ovalis_4286
TCGCCGCCGGCGACGTCGCGAGAAGTCCACTGAACCTTATCATTTAGAGGAAGGAGAAGTCGTAACAAGGTTTCCGTAGG
TGAACCTGCGGAAGGATCATTGTCGAAACCTGC-CAAG--CAGAGCGACCCGCGAACGAGTTTGAAA---ATTGCGGCGG
GGGGTTCTGCCCTCTGTTCGCACAGGCCC---GAGGAAACTTGTA-TCCTTTGC-GGCCAA--TAAACAACGAACCCCGG
CGCAGCGAGCGCCAAGGAAAACAAACA---AA-AGGAGCG----CAGCTCCCCCGGCCCTCGGGCGTAG---------GG
GATGCGTCTCTTC-----ACATAATCAAAACGACTCTCGGCAACGGATATCTCGGCTCTCGCATCGATGAAGAACGTAGC
GAAATGCGATACTTGGTGTGAATTGCAGAATCCCGTGAACCATCGAGTCTTTGAACGCAAGTTGCGCCCGAAGCCTTCGG
GCTGAGGGCACGTCTGCCTGGGTGTCACACAACGTCGCCCCTCCA--TCC--------ATTCGTAGATAAGGG-TGGTCG
GGCGGAGAATGGCCTCCCGTTGGCCT---CGTCTCTCGGTTGGCCT-AAATAAGAGTCATTGACAGTGAGCG-TCGTGGC
ATTCGGTGGTTGAGAGACCCTC------TGATGT-CGCCGC-----GCCTCTCGTTGTCTT-------------AAAGCT
CCACGACCCTGAACC---TTACTGACGCGACCCCAGGTCAGGCGGGATTACCCGCTGAGTTTAAGCATATCAATAAGCGG
AGGAAAAGAANCNNNNNNNNNNNNNNNNNNNNNNNNAAAAATAGAGGATTGAGAGTCCGTTGATAAGTTTA-TCCGTTTC
CAAAGTTTTCCATTCTTTTCGTAT---------------------TATATCGGA----------TTATACGACTTTGTTT
TTACTGTATCGCGCTATGTATCATTTAATATAATAACCAAAAAAATCCTCTATCCTTGCTTCCATCTAAT----------
-------------CGAATTGAAAATGAAAATCGAGGAATATGAAAGATATTTAGACCTAGATAGATCTCGAAAAAAAAAC
TTCCTATATCCGCTTATCCTTCGGGAGTCTATTTATAGACTTGCTCATGAGCATAGTTTAAATAAATCTATTTTGTTGGA
AAATGCAAATGGGAGTTATGACAAAAAATCTAGTTTACTGGTTGTAAAACATTTAATTACTCGAATTTATCAACGGAATC
ATTTGATTATTTCTGCTAAGAATTCTAAGCAAAATCCGTTTTTTTTTAGGGATAACAAGAATTATTATTCTCAAATAATA
TCCGCAGGGGTTGCTGTTATTGTGGAAATTCCATTTTCCCTACGATTTGTATCCT------CTTTAGAAAGG------TC
AGAAATAGTCAAATCTCATAATTTACGATCAATTCATTCAATATTTCCTTTTTTGGAGGACAAATTTACACATTTAACTT
ATGTGTCAGATGTACCAATATCTTATCCAATCCATCTAGAAAAGTTGGTTCAAACCCTTCGTTTCTGGGTCAAAGATTCT
TCTTCTTTGCATTTATTACGACTTTTTTTTCACGAGT------ATTGGAGT------TGGAATAGTTTTATTCGGCCAAA
GAACTTTATTCCTATTTTTGCAAAAAGGAATCCAAGATTATTCTTGTTTCTATATAATTTTC------ATGTATATGGAT
ATGAATCCATCCTCTTTTTTCTCCGTAATCAATCTTTTCATTTACGGTCAACATTTTTTCGGTTCCTTCTTGAGCGAATA
GATTTCTATGGAAAAATAGAACATTTTGTCGAAGTCTTTGCTTTTGCTAATGATTTTCAGGCCAACCTATGGTTGTTCAA
GGATCCTTTCATGCATTATGTTAGATATAAAGGAAAGTCCATTTTGTCTTCAAAGGATACCTTTCTTCTAATAAAAAAAT
GGAAAAGTTATCTTGTCAATTTGTGTCAATGTCATTTTTATGTTTGGTTTCAACCAGCAAGGATCTTTATAACCCCATTA
TCGAAGCATTCTCTCGACTTTTTGGGTTATCTTTCAATTGTACAACTCAATTTTTCAGTGGTACGGAGCCAAATGCTAGA
AAATTCATTTTTAATAAAAAATATTCTGAAAAAAATGGATACAAGAATTCCAATTATTCCTTTGATTCGATCATTGGCAA
AAACGCAATTTTGTAATACAGGAGGACATCCTATTAGTAAACCCATTTGGGCGGGTTCATCGGATTCTGATATTATCAAC
CGATTTACACGAATATACAGAAATTTTTCTCATTATTATAGTGGTTCCTCAAAAAAAAAGAGTTTGTATCGAATAAAATA
TATACTTCGACTTTCTTGTGCTAAAACTTTGGCCCGTAAACACAAAAGTACTGTACGTGTTTTTTTGAAAAAGATTGGTT
CAGAATTTTTGGAAGAATTTTTTACAGAAGAAGGGCGAATTCCTTCTTTTATCTTCCCAAGAGTTTCTTC------TATT
TCCGAAAGATTATATAGAGGACATGTTTGGTATTTGAATATTATTTCTATCAATGATTTGGCCAA-----------TCAA
G------------AACAATGGGTTATG-AAAAAAAAGTAAATCCAAATTTT------CGCTAAATGATAATGGGATAACT
-ACAGAATGTATTCA-TTTTGT------TTTATGAAATGCTCATGCAGCATACGAGTA----------AACAGGGCATTC
CACTTTTTNNNN
>Andrachne_telephioides
TCGCCGCCGGCGACGTCGCGAGAAGTCCACTGAACCTTATCATTTAGAGGAAGGAGAAGTCGTAACAAGGTTTCCGTAGG
TGAACCTGCGGAAGGATCATTGTCGAAACCTGC-CTAG--CAGAGCAACCCGCGAACACGTTACTCAAACTAAGCGGG-G
AGGGCCTTGCCCGATCCGC-TAGGGCCC----GGGGGGACTCGTT-CCCGTCGC-GGCCTG--CAA-CAACGAACCCCGG
CGCGGCAAGCGCCAAGGAAAATTGAAC---GATAAGGGCG----CCT--CCCGTTGAACTTCGGTCCACTG-------CG
GAGGCGTCCCTTT---GTCCCGAAACAAAACGACTCTCGGCAACGGATATCTCGGCTCTCGCATCGATGAAGAACGTAGC
GAAATGCGATACTTGGTGTGAATTGCAGAATCCCGTGAACCATCGAGTCTTTGAACGCAAGTTGCGCCCGAAGCCTTCGG
GCCGAGGGCACGTCTGCCTGGGTGTCACGAAACGTCGCCCCTCCCGAGTC--------------GCGCACTTC-GGGCGG
GGCGGATGATGGCCTCCCGTCGGCCT---CGGCCCCCGGTTGGCCC-AAACGAGAGTCCCCGGCGAAGAGCGCCCGCGGC
ATTCGGTGGTCGAGA--CCCTC------TGAATA-TGCCGT-----CGGCGCCCATTCGTC---CCCT--GTGCGGGACT
CCGCGACCCTGAAT----ACACTGACGCGACCCCAGGTCAGGCGGGATTACCCGCTGAGTTTAAGCATATCAATAAGCGG
AGNNNNNNNNNNCATAAATCCATATTGGATTGAAAAAAAAAAAGAGCATGGAGAATCCGCTAATAAGTTTA-CCTGTTTC
CAAGG-TTTCC--------CGTAT---------------------TAGATCATA----------GTATA-GACTTTGTTT
TTACTGTATCGCACTATGTATCATT-----TAATAACCACAAAAACCCTCTACCCTTGCTCCCATCTAAT----------
-------------CTAATTTAAAATGAAAATCGAGAAATATGAAAGCAATTTAGACCTAAATAGATCCCGAAAAAAAAAC
TTCCTATACCCACTTATGTTTCGGGAGTCTATTTATCGACTTGCTCATGAACACAGTTTAAAAAAATCTATTTTGTTGGA
AAACG------TGGGTTATCACAAAAAATCTAGTTTACTGATCATAAAACGTTTAATTACTCGAATTTCTCAACAGAATC
CGTTGATTATTTTTGTTAAGAATTCTAAGCAGAATCC---TTTTTTTAGGTACAACAAAAAGTTTTATTCTCAAACGATA
TCGGCGGGGATTGCTGTTATTGTGGAAATTCCATTTTCTCTACGATTAGTATCTTCGTTAGCTTTAGAAAGG------TC
AGAAATAGTAAAATCTCATAATTTACAATCAATTCATTCAATATTTTCTTTTTTGGAGGACAAATTTCCACATTTAACTT
ATGTCTCAGATGTACCAATACCTTATCCTATCCATCTAGAAAAATTGGTTCAAACCCTTCGTTACTGGATCAAAGATGCT
TCTTCTTTGCATTTATTACGACTCTTTCTTCACGAGT------ATTGGANNNNNNNNNNNNNNNNNNNNNNNNNNNNNNN
NNNNNNNNNNNNNNNNNNNNNNNNNNNNNNNNNNNNNNNNNNNNNNNNNNNNNNNNNNNNNNNNNNNNNNNNNNNNNNNN
NNNNNNNNNNNNNNNNNNNNNNNNNNNNNNNNNNNNNNNNNNNNNNNNNNNNNNNNNNNNNNNNNNNNNNNNNNNNNNNN
NNNNNNNNNNNNNNNNNNNNNNNNNNNNNNNNNNNNNNNNNTTTTGCTAATGATTTTCAGGCCATCCTATGGTTGTTCAA
GGNNNNNNNNNNNNNNNNNNNNNNNNNNNNNNNNNNNNNNNNNNNNNNNNNNNNNNNNNNNNNTCTTCTAATGAAAAAAT
GGAAAACTTATCTTGTCAATTTGTGTCAATGTCATTTTTCTGTGTGGTTTCAACCAGCAAAGATCTATATAACCCCATTA
TCGAAGCATTCTCTCAACTTTTTAGGTTATCTTTCAGGTGCCCGACTCAATCTTTCTGTGGTACGGAGTCAAATGTTAGA
AAATTCATTTTTAATAAAAAATACTCTGAAGAAAATTGATACAAGAATTCCAATTATTCTTTTGATTCGATCATTGGCAA
AAATGAGATTTTGTAATACAGCGGGACATCCTATTAGTAAACCTTTTTGGGTGGGTTCATCGGATTCTGATATTATCAAA
CGATTTGCACGAATATACAGAAAATTTTCTCATTATTATAGCGGTTCCTCAAACAAAAAGATTTTTTATCGAATAAAATA
TATATTGCGACTTTCTTGTGCTAAAACTTTGGCTCGTAAACATAAAAGTACTGTACGTACTTTTATGAAAAGATTAGGTT
CCGAATTTTTGGAAAAATCTTTTGCAAAGGAAGCAGAGATTTTTTCTTTTATCTTCCCAAAGATTTCTTC------TATT
TCACGAAGGTTATATAAGGGACATCTTTGGTATTTGGATATTTTTTGTATCAATGATCTGGCCAA-----------TCAA
G------------AATAATTGGTTATC-AAAAAAAAGAAAATACAAATTTT------ATTTAAATGATGGCGGGATA---
--------TTATTCA--TTTTT------TTTATGAAATGCTCATGCAGCATATGAGTAAGGATTGAACAACCGAGTATTA
CACTTTTTNAGA
>Leptopus_fangdingianus
TCGCCACCGGCGACGTCGCGAGAAGTCCACTGAACCTTATCATTTAGAGGAAGGAGAAGTCGTAACAAGGTTTCCGTAGG
TGAACCTGCGGAAGGATCATTGTCGAAACTTGC-CCAG--TAGAGTGACCCGCGAACAAGTCTTTCA-ATACTGCGGCGG
TGGGCCTCGTGCCCTTCGA-CGCTGGCCTG--GGGGGGACACGTG-CCCCCTCT-TGCCAA--AAA-TAACACATCCCGG
CGCGGCGAGCGTCAAGGAAAATAAAAC---AA-GGAGGCT----CTT--TTCCGTGCCCATTGGGCA-----------AG
GACGGAACTTCAGTGAAAT--AAACCAAAATGACTCTCGGCAACGGATATCTTGGCTCTCGCATCGATGAAGAACGTAGC
GAAATGCGATACTTGGTGTGAATTGCAGAATCCCGTGAACCATCGAGTTTTTGAACGCAAGTTGCGCCCGAAGCCTTCGG
GCCGAGGGCACGTCTGCCTGGGTGTCATGCAAAGTCG-CCCTCCC--ACA--------------T-TCTGTGC--GGTTG
GGCGGAGAGTGGCCTCCCGTCGGCCT---TGTCCTTCGGTTGGCCA-AAAAAGGAGTCCCTGGCAACGAGAG-CCGCGGC
ATTCGGTGGTTAAAAGACCTTT------CGATGC-GGCTGT-----GT-CCCTCGTTCGCC---CCAAGTGCGGTGTACT
CGATGGCCCTGAATA---TAACTGACGCGACCCCAGGTCAGACGGGATTACCCGCTGAGTTTAAGCATATCAATAAGCGG
AGGAAAAGAAACCATAAATC--TATTAGATTG---AAAAAAGAGAGGATGGAGAGTCCGTTGATAAGTTTA-CCCGTTTA
CAAGG-TTTCCATTCTTTTCGTAT---------------------TAGATCGTA----------TTATACGACTTTGTTT
TTACTGTATCGCACTATGTATCATT-----TAATAACCACAAAAATCCTCTATCCTTGCTTCTATCTAAT----------
-------------CTAATTTAAAATGAAAATCGAGGAATATGAAAGAAATTTAGACCTATCTAGGTTTCGAAAAAAAAAC
TTCTTATACCCACTTATCTTTCGGGAATATATTTATAGCCTTGCTCATGAGCATAGTTTAAATAAATCTATTTTGCTGGA
AAATG------GAGGTTATGACAAAAAATCTAGTTTACTGATTGTAAAACGTTTAATTACTCAAATTTATCAACAGAATC
TTTTGATTATTTCTGCTAAGAATTCTAATCAAAATCC---CCTTTTTAGGAACAACAAGAATTTTTATTCTCAAATGATA
TCGTCAGGGATTGCTGTTATTGTGGAAATTCCATTTTCCTTACGATTAGTATCTT------CTTTAGAAAGG------TC
AGAAATTGTAAAATTTCATAATTTACGATCTATTCATTCAATATTTCTTTTTTTGGAGGACAAATTTCCACATTTAACTT
ATGTGTCAGATGTACCAATACCTTACCCTATCCATCTAGAAAAATTGATTCAATCCCTTCGTTACTGGGTCAAAGATTCT
TCTTCTTTGCATTTATTACGACTTTTTTTTCACGAGTATTGGAATTGGAGT------TGGAACAGTCTTATTAGTCCAAA
GAACCTTTTTCCCATTTTTACAAAAAGTAATCCAAGATTGTTCTTGTTTCTATATAATTCTC------ATGTATGTGAAT
ATGAATCTATCCTCTTTTTTCTCCGTAATCAATCTTTTCATTTACGATCAACGTTTTTTCGGGTCCTTCTTGAGCGAATA
TATTTCTATGGAAAAATCGAACATTTTAGAGAAGTCTTTATTTTTGTTAATGATTTTCAGGCCATCCTATGGTTGTTCAA
GGATCCTTTCATGCATTATGTTAGATATCAAGGAAAGTCCATTTTGGCTTCAAAGGATACGTTTTTTCTAATGAAAAAAT
GGAAAAGTTACCTTATCAATTTGTGTCAATGTCATTTTTATGTGTGGTTTGAACCAGCAACGATCTATATAACCCCATTA
TCGAAACATTCTCTCGACTTTTTAGGTTATCTTTTAAGTGCACGGCTCAATCTTTCCGTGGTACGGAGTCAAATGCTAGA
AAATACATTATTAATAAATAATTTTCTGAAGAAAATTGATACAATAATTCCAATTTTTCCTTTGATTCGATCATTGGCAA
AAACGAAATTTTGTAATACAGCAGGGCATCCGATTAGTCAACCTATTTGGGCTGGTTCATCGGATTCTGATATTATCAAC
CGATTTGCACGAATATACAGAAACTTTGCTCATTATTATAGTGGTGCCTCAAAAAAAAAGAGCTTGTATCGAATAAAATA
TATACTTCTACTTTCTTGTGCTAAAACTTTGGCCCGTAAACACAAAAGTCCTGTACGTGCTTTTTTGAAAAGATTAGGTT
CGGAATTTTTGGAAGAATTTTTTACAGAGGAAGAGCAGATTCTTTCTTTTATCTTCCCAAGAGTTTCTTC------TATT
TCACAAAGGTTATATAGAGAACGTATTTGGTATTTGGATATTTTTTGTATCAATGATCTGGCCAA-----------TCAA
G------------AATAATTGATTCTG--AAAAAAAGTAAACTCAAATTAT------ATCTAAATGATAACGGGATAACT
-AAAAAATTCATTCA---TTTT------TTTATGAAATGCTCATGCAGCATACGAGTAAGGATTGAACAACCGAGTATTC
TACTTTTTTAGA
>Heywoodia_lucens
TCGCCGCCGGCGACGTCGCGAGAAGTCCACTGAACCTTATCATTTAGAGGAAGGAGAAGTCGTAACAAGGTTTCCGTAGG
TGAACCTGCGGAAGGATCATTGTCGAAACCTGC-AAAG--CAATATGACCCGTGAATTTGTTACAAA---ATTGCGGCGG
GGGA-CACGTGCCCCTGTT-TGCCAGTAGT--GGGGGGATTCGTC-CCCTTTGC-TGCGTC--CAA-CAATGAACCCCGG
CGTGGCTAACGCCAAGGAATATAAAAC---AA-GTGAGCA----CGC--TCCTGCTGCCCCGGACACGGTGTGCGTGCAG
GATACGTAGCTTT--ATTTGAAAATCAAAATGACTCTCGGCAACGGATATCTCGGCTCTTGCATCGATGAAGAACGTAGC
GAAATGCGATACTTGGTGTGAATTGCAGAATCCCGTGAACCATCGAGTCTTTGAACGCAAGTTGCGCCCAAAGCTTTCGG
GCTGAGGGCACGTCTGCCTGGGTGTCACACAACGTCGCCCCCCCA--AGC----CCACCAAAGGGCTCTTATG-GTGCGG
GGCGGAAAATGGTCTCCCATCGGTTT---TGTGCGGTGGTTGGCCTAAAAGAAGAGTCCCTAGCGACAAACA-TCGCGAC
ATTCGGTAGTTGAAAGACCTTC------TGATGC-TGTCGT-----GTGTGCTTGTCC------CAATATGTGGGGATCT
CTGAGACCCTAAGTA---CCAATGATGCGACCCCAGGTCAGGCGGGATTACCCGCTGAGTTTAAGCATATCAATAAGCGG
AGGAAAAGAAACGAGAAATC--CATTAGATGG---AAAAAAGAGAGGATAGAGAGTCCGTTGATAAGTTTA-CCCGTTTC
CGAGG-TTTTCATTCTTTTCGTAT---------------------TATAC--------------------TACTTTGTTT
TTACTGTATCGCGCTATGTATCATT-----TAATAACCACAAAAATCTCTTATCCTTGCTTCAATCAAAT----------
-------------CTAATTTAAAATGAAAATCGAGGAATATCCAAGAAATTTAGACCTAGATAGATCTCGAAAAAAAAAC
TTCCTATACCCGCTTATCTTTCGGGAGTCTATTTATAGACTTGCTCATGAACATGGTTTAAATAAATCCATTTTGTTGGA
AAATG------TGGGTTATGACAAAAAATCAAGTTTACTAATTGTAAAACGTTTAATTACTCGAATTTATCAACAGAATC
ATTTGATTATTTCTGCTAATAATTCTAACCAAAATCC---ATTTTTTAGGTACAACAAGAATTTGTATTCTCAAATGATA
TCAGCGGGGGTTGCGGTTATTGTGGAAATTCCATTTTCCCTACGATTAGTATCTT------CTTTAGAAAGG------TT
AGAACTAGTCAAATCTCATAATTTACGATCAATTCATTCAATATTTCCTTTTTTCGAGGACAAATTTCCACATTTAACTT
ATATGTCTGATGTACCAATATCTTACCCCATCCATCTAGAAAAATTGGTTCAAACCCTTCGCTACTGGGTCAAAGATCCT
TCTTCTTTGCATTTATTACGACTTTTGTTTCACGAGT------ATTGGAAT------TGGAACAGTCTTTTTATTTCAAA
GAACTTTATTTCCATTTTTGCAAAAAGTAATCCAAGATTATTCATGTTTCTATATAATTCTC------ATGTATATGAAT
ACGAATCCATCTTCTTTTTTCTCCGTAATCAATCTTTTCATTTACGATCAACATTTTTTCGGGTCCTTCTTGAGCGAATA
TATTTCTATGGAAAAATAGAACATTTTGCAGAAGTC------TTTGCTAATGATTTTCAGGCCATTCTATGGTTGTCCAA
GGATCCTTTCATGCATTATGTTAGATATCAAGGAAAGTCCATTTTGGCTTCAAAGGATACGCCTCTTCTAATGAAAAAAT
GGAAAAGTTACCTTGTCAATTTATGTCAATGTCATTTTTATGTGTGGTTTCAACCAGCAAAGATCCATATAAATCCATTA
TCGAAGCATTCTCTCGATTTTTTAGGCTATCTTTCAAGTGTACGACTCAATCTTTTAGTGGTACGGAGTCAAATGTTAGA
AAATTCATTTTTAATAGATAATACTATGAAGAAAGTCGATACAAAAATCCCAATTATTCCTTTGATTCGATCATTGGCAA
AAACGAAATTTTGTAACGCAGCAGGACATCCTATTAGTAAATCGATTTGGGCTGGTTCATCGGATTCTGATATTATTAGT
CGATTTGCACGCATATGCAGAAATCTTTTTCATTATTATAGTGGGTCCTCAAAAAAAAAGAGTTTGTATCGAATAAAATA
TATACTTCGGCTTTCTTGTGTTAAAACGTTGGCCCGTAAACACAAAAGTACTGTACGTGCTTTTTTGAAAAGATTAGGTT
GCGCTTTTTTGGACGAATTTTTTACAGAGGAAGAACAGGTTCTTTCTTTGATCTTCCCAAAAACTTCTTC------TATT
TCGCAAAGGTTATATAGAGGACGGGTTTGGTATTTGGATATTTTTTGTATCAACAATCTGGCCAA-----------TCAT
G------------AATAATTGGTTATG--AAAACATGTAAATCCAAATTAT------CTCTAAATGATGAAGGGATAACC
-AAAAGATTCATTTA--TTTTT------ATTATGAAATGTTCATGCAACATACGAGTAAGGATTGAACAACAGAGTATTC
CACTTTTTGAGA
>Leptopus_australis_10122
TCGCCGCCGGCGACGTCGCGAGAAGTCCACTGAACCTTATCATTTAGAGGAAGGAGAAGTCGTAACAAGGTTTCCGTAGG
TGAACCTGCGGAAGGATCATTGTCGAAACCTGC-CCAG--CAGAGCGACCCGCGAACACGTGCTACA-ACACTGCGGAGG
GGGGCCCCGTGCCCTTCGA-CGCCGGCCTTGCCGGGGGACCCGTTCCCTCGTTC-GGCCGAACGAA-CTGAACATCTCGG
CGCGGCGAGCGCCAAGGAAAATGCAAA---CGCGGGAGCT----CCC---TCCGTGCCCGTCGGGTG-----------GG
GAGGGG-CCTCCGTGAAGT-CGAACCGAAACGACTCTCGGCAACGGATATCTCGGCTCTCGCATCGATGAAGAACGTAGC
GAAATGCGATACTTGGTGTGAATTGCAGAATCCCGTGAACCATCGAGTCTTTGAACGCAAGTTGCGCCCGACGCCTTCGG
GCCGAGGGCACGTCTGCCTGGGTGTCACGCAACGTCGCCTCACCC--GCC---------------AGCGGAGC-GGGTGG
GGCGGAGAATGGCCTCCCGTCGGCCC---CGTCCCCCGGTTGGCCA-AAATTGGAGCCCTAGGCGGCG-GAG-CCGCGGC
ATTCGGTGGTTGAGAGACCCTG------CGATGC-GGCTGC-----GCGCTCCCGTCCGTC---CCCA-------CGGGC
TGGCGGCCCCTGACC---CAATCGACGCGACCCCAGGTCAGGCGGGATTACCCGCTGAGTTTAAGCATATCAATAAGCGG
AGGAAAAGAANCCATAAATC--TATTAGATTG---AAAAAAGAGAGGATGGAGAGTCCGTTGATAAGTTTA-CCCGTTTA
CAAGG-TTTCCATTCTTTTCGTAT---------------------TATATCGTA----------TTATACGACTTTGTTT
TTACTGTATCGCACTATGTATCATT-----TAATAACCACAAAAATCCTCTATCCTTGCTTCTATCTAAT----------
-------------CTAATTTAAAATGAAAATTGAGGAATATGAAATAAATTTAGACCTAGACAGGTCTCGAAAAAAAAAC
TTCTTATACCCACTTATGTTTCGGGAGTATATTTATAGACTTGCTCATGAGCATAGTTTAAATAAATCTATTTTGTTAGA
AAATG------GGGGTTATGACAAAAAATCTAGTTTACTGATTGTAAAACGTTTAATTACTCGAATTTATCAACAGACTC
ATTTGATTATTTCTGCTAAGAATTATAATCAAAATAC---CTTTTTTAGGAACAATAAGATTTTTTATTCTCAAATGATA
TCGTCGGGGATTGCTGTTATTGTGGAAATTCCATTTTCCTTACGATTAGTATCTT------CTTTAGAAAGG------TC
AGAAATTGTAAAATTTCATAATTTACGATCAATTCATTCAATATTTCCTTTTTTGGAGGACAAATTTTCATATTTAACTT
ATGTGTCAGATGTACCAATACCTTACCCTATCCATCTAGAAAAATTGGTTCAATCCCTTCGTTACTGGGTCAAAGATTCT
TCTTCTTTGCATTTATTACGACTTTTTTTTCACGAGT------ATTGGAGT------TGGAACAGTCTTATTAATCCAAA
GAACCTTATTCCCATTTTTACAAAAAGTAATCCAAGATTATTCTTGTTTCTATATAATTCTC------ATGTATGTGAAT
ATGAATCCATCCTCTTTTTTCTCCGTAATAAATCTTTTCATTTACGATCAACGTTTTTTCGGGTCCTTCTTGAGCGAATA
TATTTCTATGGAAAAATCGAACATTTTATAGAAGTCTTTGTTCTTGCTAATGATTTTCAGGCCATCCTATGGTTGTTCAA
GGATCCTTTCATGCATTATGTTAGATATCAAGGAAAGTCCCTTTTGGCTTCAAATGATACATTTTTTCTAATGAAAAAAT
GGAAAAGTTATCTTGTCAATTTATGTCAATGTCATTTTTCTGTGTGGTTTGAACCAGCAAAGATGTATATAACCCCATTA
TCGAAACATTCTCTCGACTTTTTAGGTTATCTTTCAAGTGCACGGTTCAATCTTTCCGTGGTACGGAGTCAAATGCTAGA
AAATACATTATTAATAAATAATATTCTGAAGAAAATTGATACAAGAATTCCAATTATTCCTTTGATTCGATCATTGGCAA
AAACGCAATTTTGTAATACAGCAGGACATCCGATTAGTAAACCTATTTGGGCCGGTTCATCGGATTCTGATATTATCAAC
CGATTTGCACGAATATACAGAAACTTTTCTCATTATTATAGTGGTGCCTCAAAAAGAAAGAGTTTGTATCGAATAAAATA
TATACTTCTACTTTCTTGTGCTAAAACTTTGGCCCGTAAACACAAAAGTACTGTACGTGCTTTTTTGAAAAGATTAGGTT
CGGAATTTTTGGAAGAATTTTTTACAGAAGAAGAGCGGATTCTTTCTTTTATCTTCCCAAAAATTTCTTC------TATT
TCACAAAGGTTATATAGAGGACATGTTTGGTATTTGGATATTTTTTGTATCAATGATCTGGCCAA-----------TCAA
G------------AATAATTGATTATG--AAAAAAACTAAACCGTTATTAT------ATCTAAATGATAATGGCATAACT
-AATAAA---ATGCA--TTTTT------TTTATGAAATGATCATGCAGCATACGACTAAGGATTGAACAACCGAGTATTC
CACTTTTTTAGA
>Leptopus_australis_199
CCGCCGCCGGCGACGTCGCGAGAAGTCCACTGAACCTTATCATTTAGAGGAAGGAGAAGTCGTAACAAGGTTTCCGTAGG
TGAACCTGCGGAAGGATCATTGTCGAAACCTGC-CCAG--CAGAGCGACCAGCGAACACGTTCTACA-ACACCGCGGAGG
GGGGCCCCGTGCCCTTCGA-CGCCGGCCTGGCCGGGGGACCCGCTCCCTCGTTC-GGCCGAACGAA-CTGAACATCCCGG
CGCGGCGAGCGCCAAGGAAAATACAAA---CGCGGGAGCT----CCC---TCCGCGCCCGTCGGGCG-----------GG
GAGGGGCCCTCCGTGAAGT-CGAACCGAAACGACTCTCGGCAACGGATATCTCGGCTCTCGCATCGATGAAGAACGTAGC
GAAATGCGATACTTGGTGTGAATTGCAGAATCCCGTGAACCATCGAGTCTTTGAACGCAAGTTGCGCCCGACGCCTTCGG
GCCGAGGGCACGTCTGCCTGGGTGTCACGCAACGTCGCCTCGCCC--GCC---------------AGCGGAGC-GGGTGG
GGCGGAGAATGGCCTCCCGTCGGCCC---CGTCCCCCGGTTGGCCA-AAACTGGAGCTCTAGGCGGCG-GAG-CCGCGGC
ATTCGGTGGTTGAGAGACCCTG------CGATGC-GGCTGT-----GCGCTCCCGTCCGTC---CCCA-------CGGGC
TCGCGGCCCCTGACC---CAACCGACGCGACCCCAGGTCAGGCGGGATTACCCGCTGAGTTTAAGCATATCAATAAGCGG
AGGAAAAGAANCCATAAATC--TATTAGATTG---AAAAAAGAGAGGATGGAGAGTCCGTTGATAAGTTTACCCCGTTTA
CAAGG-TTTCCATTCTTTTCGTAT---------------------TATATCGTA----------TTATACGACTTTGTTT
TTACTGTATCGCACTATGTATCATT-----TAATAACCACAAAAATCCTCTATCCTTGCTTCTATCTAAT----------
-------------CTAATTTAAAATGAAAATTGAGGAATATGAAAGAAATTTAGACCTAGACAGGTCTCGAAAAAAAAAC
TTCTTATACCCACTTATGTTTCGGGAGTATATTTATAGACTTGCTCATGAGCATAGTTTAAATAAATCTATTTTGTTAGA
AAATG------GGGGTTATGACAAAAAATCTAGTTTACTGATTGTAAAACGTTTAATTACTCGAATTTATCAACAGAATC
ATTTGATTATTTCTGCTAAGAATTATAATCAAAATAC---CTTTTTTAGGAACAATAAGATTTTTTATTCTCAAATGATA
TCGTCGGGGATTGCTGTTATTGTGGAAATTCCATTTTCCTTACGATTAGTATCTT------CTTTAGAAAGG------TC
AGAAATTGTAAAATTTCATAATTTACGATCAATTCATTCAATATTTCCTTTTTTGGAGGACAAATTTCCACATTTAACTT
ATGTGTCAGATGTACCAATACCTTACCCTATCCATCTAGAAAAATTGGTTCAATCCCTTCGTTACTGGGTCAAAGATTCT
TCTTCTTTGCATTTATTACGACTTTTTTTTCACGAGT------ATTGGAGT------TGGAACAGTCTTATTAATCCAAA
GAACCTTATTCCCATTTTTACAAAAAGTAATCCAAGATTATTCTTGTTTCTATATAATTCTC------ATGTATGTGAAT
ATGAATCCATCCTCTTTTTTCTCCGTAATAAATCTTTTCATTTACGATCAACGTTTTTTCGGGTCCTTCTTGAGCGAATA
TATTTCTATGGAAAAATCGAACATTTTATAGAAGTCTTTGTTCTTGCTAATGATTTTCAGGCCATCCTATGGTTGTTCAA
GGATCCTTTCATGCATTATGTTAGATATCAAGGAAAGTCCCTTTTGGCTTCAAATGATACATTTTTTCTAATGAAAAAAT
GGAAAAGTTATCTTATCCATTTGTGTCAATGTCATTTTTCTGTGTGGTTTGAACCAGCAAAGATGTATATAACCCCATTA
TCGAAACATTCTCTCGACTTTTTAGGTTATCTTTCAAGTGCACGGTTCAATCTTTCCGTGGTACGGAGTCAAATGCTAGA
AAATACATTATTAATAAATAATATTCTGAAGAAAATTGATACAAGAATTCCAATTATTCCTTTGATTCGATCATTGGCAA
AAATGCAATTTTGTAATACAGCAGGACATCCGATTAGTAAACCTATTTGGGCCGGTTCATCGGATTCTGATATTATCAAC
CGATTTGCACGAATATACAGAAACTTTTCTCATTATTATAGTGGTGCCTCAAAAAGAAAGAGTTTGTATCGAATAAAATA
TATACTTCTACTTTCTTGTGCTAAAACTTTGGCCCGTAAACACAAAAGTACTGTACGTGCTTTTTTGAAAAGATTAGGTT
CGGAATTTTTGGAAGAATTTTTTACAGAAGAAGAGCGGATTCTTTCTTTTATCTTCCCAAAAATTTCTTC------TATT
TCACAAAGGTTATATAGAGGACATGTTTGGTATTTGGATATTTTTTGTATCAATGATCTGGCCAA-----------TCAA
G------------AATAATTGATTATG--AAAAAAACTAAACCGTTATTATATCTAAATCTAAATGATAATGGCATAACT
-AATAAA---ATGCA--TTTTT------TTTATGAAATGCTCATGCAGCATACGACTAAGGATTGAACAACCGAGTATTC
CACTTTTTTAGA
>Leptopus_chinensis_1539
TCGCCGCCGGCGACGTCGCGAGAAGTCCACTGAACCTTATCATTTAGAGGAAGGAGAAGTCGTAACAAGGTTTCCGTAGG
TGAACCTGCGGAAGGATCATTGTCGAAACCTGC-CCAG--CAGAGCGACCCGCGAACAAGTCTTCCA-CTACCGCGGAGG
GGGGCCTTGCGCCCTCCGA-CGCCGGCCT---GGGGGGACTCGCG-CCCCCTTC-GGCCAA--GAA-CAACACATCCCGG
CGCGGCGAGCGCCAAGGAAAACAAAAC---AA-AGGAGTT----CTC---TCTCCGTCCGTCGGGCG-----------GG
GAGGGATCTCCAGCGAAAT-AAAACCAAAACGACTCTCGGCAACGGATATCTCGGCTCTCGCATCGATGAAGAACGTAGC
GAAATGCGATACTTGGTGTGAATTGCAGAATCCCGTGAACCATCGAGTCTTTGAACGCAAGTTGCGCCCGACGCCTTCGG
GCCGAGGGCACGTCTGCCTGGGTGTCACGCAACGTCGCCCCTCCC--ACC--------------C-GCGGTGC-GGATGG
GGCGGAGAATGGCCTCCCGTCGGCCC---CGTCCCTCGGTTGGCCC-AAACAGGAGTCCCCGGCGACGAGAG-CCGCGGC
ATTCGGTGGTTGAGAGACCCTT------CGATGC-GGCTGT-----GCGCCCTCGTCCGCC--------CATATTGTACT
CGACGGCCCTGAATTTA-CAACTGACGCGACCCCAGGTCAGGCGGGATTACCCGCTGAGTTTAAGCATATCAATAAGCGG
AGGAAAAGAAACCATAAATC--GATTAGATTG---AAAAAAGAGAGGATGGAGAGTCCGTTGATAAGTTTA-CCCGTTTC
CAAGG-TTTCCATTCTTTTCGTAT---------------------TATATCGTA----------TTATACGACTTTGTTT
TTACTGTATCGCATTATGTATCATT-----TAATAACCACAAAAATCCTCTATCCTTGCTTCTATCTAAT----------
-------------CTAATTTAAAATGAAAATCGAGGGATATGAAAGAAATTTAGACCTAGATAGGTCTCGAAAAAAAAAC
TTCTTATACCCACTTATCTTTCGGGAGTATATTTATAGACTTGCTCATGAGCATAGTTTAAATAAATCTATTTTGTTGGA
AAATG------GGGGTTATGAGAAAAAATCTAGTTTACTGATTGTAAAACGTTTAATTACTCGAATTTATCAACAGAATC
ATTTGATTATTTCTGCTAAGAATTCTAATCAAAATCT---CTTTTTTAGGGACAACAAGAATTTTTATTCTCAAATGATA
TCGTCGGGGATTGCTGTTATTGTGGAAATTCCATTTTCCTTACGATTAGTATCTT------CTTTAGAAAGG------TC
AGAAATTGTAAAATTTCAAAATTTACGATCAATTCATTCAATATTTCCTTTTTTGGAGGACAAATTTCCACATTTAACTT
ATGTGTCAGATGTACCAATACCTTACCCTATCCATCTAGAAAAATTGATTCAATCCCTTCGTTACTGGGTCAAAGATTCT
TCTTCTTTGCATTTATTACTACTTTTTTTTCACGAGT------ATTGGAGT------TGGAACAGTCTTATTAGTCCAAA
GAACCTTATTCTCATTTTTACAAAAAGTAATCCAAGATTATTCTTGTTTCTATATAATTCTC------ATGTATGTGAAT
ATGAATCCATCCTCTTTTTTCTCCGTAATCAATCTTTTCATTTACGATCAACGTTTTTTCGGGTTCTTCTTGAGCGAATA
TATTTCTATGGAAAAATCGAACATTTTATAGAAGTCTTTGTTTTTGCTAATGATTTTCAGGCCATCCTATGGATGTTCAA
GGATCCTTTCATGCATTATGTTAGATATCAAGGAAAGTCCATTTTGGCTTCAAAGGATACGTTTTTTCTAATGAAAAAAT
GGAAAAGTTATCTTATCAATTTGTGTCAATGTCATTTTTTTTTGTGGTTTGAACCAGCAAAGATCTATATAACCCCATTA
TCGAAACATTCTCTCGACTTTTTAGGTTATCTTTCAAGTGCACGGCTCAATCTTTCCGTGGTACGGAGTGAAATGCTAGA
AAATACATTATTAATAAATAATATTCTGAAGAAAATTGATACAAGAATTCCAATTATTCCTTTGATTCGATCATTGGCAA
AAACGCAATTTTGTAATACAGCAGGGCATCCGATTAGTAAACCTATTTGGGCAGGTTCATCGGATTCTGATATTATCAAC
CGATTTGCACGAATATACAGAAACTTTTCTCATTATTATAGTGGTGCCTCAAAAAAAAAGAGTTTGTATCGAATAAAATA
TATACTTCTACTTTCTTGTGCTAAAACTTTGGCCCGTAAACACAAAAGTACTGTACGTGCTTTTTTGAAAAGATTAGGTT
CGGAATTTTTGGAAGAATTTTTTCCAGAAGAAGAGCGGATTCTTTCTTTTATCTTCCCAAGAATTTCCTC------TATT
TCACAAAGGTTATATAGAGGACGTGTTTGGTATTTGGATATTTTTTGTATCAATGATCTGGCCAA-----------TCAA
G------------AATAATTGATTATG--AAAAAAAGTAAACCCCAATTAT------ATCTAAATGATAACGGGATAACT
-AAAAAATTCATTCATTTTTTT------TTTTTGAAATGCTCATGCAGCATACGAGTAAGGATGGAACAACCGAGTATTC
CACTTTTTTACA
>Leptopus_chinensis_161
NNNNNNNNNNNNNNNNNNNNNNNNNNNNNNNNNNNNNNNNNNNNNNNNNNNNNNNNNNNNNNNNNNNNNNNNNNNNNNNN
NNNNNNNNNNNNNNNNNNNNNNTCGAAACCTGC-CCGG--CAGAGCGACCCGCGAACGAGTCTTTCA-CCGCCGCGGAGG
GGGGCCCCGTGCCCTTCGA-CGCCGGCCT---GGGGGGACCCGCG-CCCCCTTC-GGCCAA--GAA-CAACATATCCCGG
CGCGGCGAGCGCCAAGGAAAACGAAAC---AG-GGGAGCT----CTC---TCTCCGGCCTTCGGGCGGGGA-------GG
GAGGGACCTCCGGCGAAATAAAAACAAAAACGACTCTCGGCAACGGATATCTCGGCTCTCGCATCGATGAAGAACGTAGC
GAAATGCGATACTTGGTGTGAATTGCAGAATCCCGTGAACCATCGAGTCTTTGAACGCAAGTTGCGCCCGACGCCTTCGG
GCCGAGGGCACGTCTGCCTGGGTGTCACGCAACGTCGCCCCTCCC--ACC--------------CCTCGGTGC-GGACGG
GGCGGAGAATGGCCTCCCGTCGGCCC---TGTCCCTCGGTTGGCCC-AAACAGGAGTCCCCGGCGACGAGAG-CCGCGGC
ATTCGGTGGTTGAGAGACCCTT------CGATGC-GGCTGC-----GCGCCCTCGTTCGTC---CCCGGCGCGGTGAACT
CGACGGCCCCGAATTCA-CAACTGANNNNNNNNNNNNNNNNNNNNNNNNNNNNNNNNNNNNNNNNNNNNNNNNNNNNNNN
NNNNNNNNNNNNNNNNNNNNNNNNNNNNNNNNNNNNNNNNNNNNNNNNNNNNNNNNNNNNNNNNNNNNNNNNNNNNNNNN
NNNNNNNNNNNNNNNNNNNNNNNNNNNNNNNNNNNNNNNNNNNNNNNNNNNNNNNNNNNNNNNNNNNNNNNNNNNNNNNN
NNNNNNNNNNNNNNNNNNNNNNNNNNNNNNNNNNNNNNNNNNNNNNNNNNNNNNNNNNNNNNNNNNNNNNNNNNNNNNNN
NNNNNNNNNNNNNNNNNNNNNNNNNNNNNNNNNNNNNNNNNNNNNNNNNNNNNNNNNNNNNNNNNNNNNNNNNNNNNNNN
NNNNNNNNNNNNNNNNNNNNNNNNNNNNNNNNNNNNNNNNNNNNNNNNNNNNNNNNNNNNNNNNNNNNNNNNNNNNNNNN
NNNNNNNNNNNNNNNNNNNNNNNNNNNNNNNNNNNNNNNNNNNNNNNNNNNNNNNNNNNNNNNNNNNNNNNNNNNNNNNN
NNNNNNNNNNNNNNNNNNNNNNNNNNNNNNNNNNNNNNNNNNNNNNNNNNNNNNNNNNNNNNNNNNNNNNNNNNNNNNNN
NNNNNNNNNNNNNNNNNNNNNNNNNNNNNNNNNNNNNNNNNNNNNNNNNNNNNNNNNNNNNNNNNNNNNNNNNNNNNNNN
NNNNNNNNNNNNNNNNNNNNNNNNNNNNNNNNNNNNNNNNNNNNNNNNNNNNNNNNNNNNNNNNNNNNNNNNNNNNNNNN
NNNNNNNNNNNNNNNNNNNNNNNNNNNNNNNNNNNNNNNNNNNNNNNNNNCAATCCCTTCGTTACTGGGTCAAAGATTCT
TCTTCTTTGCATTTATTACTACTTTTTTTTCACGAGT------ATTGGAGT------TGGAACAGTCTTATTAGTCCAAA
GAACCTTATTCTCATTTTTACAAAAAGTAATCCAAGATTATTCTTGTTTCTATATAATTCTC------ATGTATGTGAAT
ATGAATCCATCCTCTTTTTTCTCCGTAATCAATCTTTTCATTTACGATCAACGTTTTTTCGGGTTCTTCTTGAGCGAATA
TATTTCTATGGAAAAATCGACCATTTTATAGAAGTCTTTGTTTTTGCTAATGATTTTCAGGCCATCCTATGGATGTTCAA
GGATCCTTTCATGCATTATGTTAGATATCAAGGAAAGTCCATTTTGGCTTCAAAGGATACGTTTTTTCTAATGAAAAAAT
GGAAAAGTTATCTTATCAATTTGTGTCAATGTCATTTTTTTTTGTGGTTTGAACCAGCAAAGATCTATATAACCCCATTA
TCGAAACATTCTCTCGACTTTTTAGGTTATCTTTCAAGTGCACGGCTCAATCTTTCCGTGGTACGGAGTGAAATGCTAGA
AAATACATTTTTAATAAATAATATTCTGAAGAAAATTGATACAAGAATTCCAATTATTCCTTTGATTCGATCATTGGCAA
AAACGCAATTTTGTAATACAGCAGGGCATCCGATTAGTAAACCTATTTGGGCTGGTTCATCGGATTCTGATATTATCAAC
CGATTTGCACGAATATACAGAAACTTTTCTCATTATTATAGTGGTGCCTCAAAAAAAAAGAGTTTGTATNNNNNNNNNNN
NNNNNNNNNNNNNNNNNNNNNNNNNNNNNNNNNNNNNNNNNNNNNNNNNNNNNNNNNNNNNNNNNNNNNNNNNNNNNNNN
NNNNNNNNNNNNNNNNNNNNNNNNNNNNNNNNNNNNNNNNNNNNNNNNNNNNNNNNNNNNNNNNNNNNNNNNNNNNNNNN
NNNNNNNNNNNNNNNNNNNNNNNNNNNNNNNNNNNNNNNNNNNNNNNNNNNNNNNNNNNNNNNNNNNNNNNNNNNNNNNN
NNNNNNNNNNNNNNNNNNNNNNNNNNNNNNNNNNNNNNNNNNNNNNNNNNNNNNNNNNNNNNNNNNNNNNNNNNNNNNNN
NNNNNNNNNNNNNNNNNNNNNNNNNNNNNNNNNNNNNNNNNNNNNNNNNNNNNNNNNNNNNNNNNNNNNNNNNNNNNNNN
NNNNNNNNNNNN
>Leptopus_chinensis_Ge130937
NNNNNNNNNNNNNNNNNNNNNNNNNNNNNNNNNNNCTTATCATTTAGAGGAAGGAGAAGTCGTAACAAGGTTTCCGTAGG
TGAACCTGCGGAAGGATCATTGTCGAAACCTGC-CCAG--CAGAGCGACCCGCGAACACGTCTATCA-CTACTGCGGAGG
GGGGCCCCGTGCCCTCCGA-CGCCGGCCT---GGGGGGACTCGCG-CCCCCTTC-GGCCAA--GAA-CAACACATCCCGG
CGCGGCGAGCGCCAAGGAAAACAAAAC---AA-AGGAGTT----CTC---TCTCTGTCCGTCGGGCG-----------GG
GAGGGATCTCCAGCGAAAT-AAAACCAAAACGACTCTCGGCAACGGATATCTCGGCTCTCGCATCGATGAAGAACGTAGC
GAAATGCGATACTTGGTGTGAATTGCAGAATCCCGTGAACCATCGAGTCTTTGAACGCAAGTTGCGCCCGACGCCTTCGG
GCCGAGGGCACGTCTGCCTGGGTGTCACGCAACGTCGCCCCTCCC--ACC--------------C-GCGGTGT-GGTTGG
GGCGGAGAATGGCCTCCCGTCGGCCC---CGTCCCTCGGTTGGCCC-AAACAAGAGTCCCCGGCGACGAGAG-CCGCGGC
ATTCGGTGGTTGAGAGACCCTT------CGATGC-GGCTGT-----GCGCCCTCGTTCGTC--------CATATTGTACT
CGACGGCCCTGAATGTA-CAACTGACGCGACCCCAGGTCAGGCGGGATTACCCGCTGAGTTTAAGCATATCANNNNNNNN
NNNNNNNNNNNNNNNNNNNNNNNNNNNNNNNNNNNNNNNNNNNNNNNNNNNNNNNNNNNNNNNNNNNNNNNNNNNNNNNN
NNNNNNNNNNNNNNNNNNNNNNNNNNNNNNNNNNNNNNNNNNNNNNNNNNNNNNNNNNNNNNNNNNNNNNNNNNNNNNNN
NNNNNNNNNNNNNNNNNNNNNNNNNNNNNNNNNNNNNNNNNNNNNNNNNNNNNNNNNNNNNNNNNNNNNNNNNNNNNNNN
NNNNNNNNNNNNNNNNNNNNNNNNNNNNNNNNNNNNNNNNNNNNNNNNNNNNNNNNNNNNNNNNNNNNNNNNNNNNNNNN
NNNNNNNNNNNNNNNNNNNNNNNNNNNNNNNNNNNNNNNNNNNNNNNNNNNNNNNNNNNNNNNNNNNNNNNNNNNNNNNN
NNNNNNNNNNNNNNNNNNNNNNNNNNNNNNNNNNNNNNNNNNNNNNNNNNNNNNNNNNNNNNNNNNNNNNNNNNNNNNNN
NNNNNNNNNNNNNNNNNNNNNNNNNNNNNNNNNNNNNNNNNNNNNNNNNNNNNNNNNNNNNNNNNNNNNNNNNNNNNNNN
NNNNNNNNNNNNNNNNNNNNNNNNNNNNNNNNNNNNNNNNNNNNNNNNNNNNNNNNNNNNNNNNNNNNNNNNNNNNNNNN
NNNNNNNNNNNNNNNNNNNNNNNNNNNNNNNNNNNNNNNNNNNNNNNNNNNNNNNNNNNNNNNNNNNNNNNNNNNNNNNN
NNNNNNNNNNNNNNNNNNNNNNNNNNNNNNNNNNNNNNNNNNNNNNNNNNNNNNNNNNNNNNNNNNNNNNNNNNNNNNNN
NNNNNNNNNNNTTTATTACTACTTTTTTTTCACGAGT------ATTGGAGT------TGGAACAGTCTTATTAGTCCAAA
GAACCTTATTCTCATTTTTACAAAAAGTAATCCAAGATTATTCTTGTTTCTATATAATTCTC------ATGTATGTGAAT
ATGAATCCATCCTCTTTTTTCTCCGTAATCAATCTTTTCATTTACGATCAACGTTTTTTCGGGTTCTTCTTGAGCGAATA
TATTTCTATGGAAAAATCGAACATTTTATAGAAGTCTTTGTTTTTGCTAATGATTTTCAGGCCATCCTATGGATGTTCAA
GGATCCTTTCATGCATTATGTTAGATATCAAGGAAAGTCCATTTTGGCTTCAAAGGATACGTTTTTTCTAATGAAAAAAT
GGAAAAGTTATCTTATCAATTTGTGTCAATGTCATTTTTTTTTGTGGTTTGAACCAGCAAAGATCTATATAACCCCATTA
TCGAAACATTCTCTCGACTTTTTAGGTTATCTTTCAAGTGCACGGCTCAATCTTTCCGTGGTACGGAGTGAAATGCTAGA
AAATACATTATTAATAAATAATATTCTGAAGAAAATTGATACAAGAATTCCAATTATTCCTTTGATTCGATCATTGGCAA
AAACGCAATTTTGTAATACAGCAGGGCATCCGATTAGTAAACCTATTTGGGCAGGTTCATCGGATTCTGATATTATCAAC
CGATTTGCACGAATATACAGAAACTTTTCTCATTATTATAGTGGTGCCTCAAAAAAAAAGAGTTTGTANNNNNNNNNNNN
NNNNNNNNNNNNNNNNNNNNNNNNNNNNNNNNNNNNNNNNNNNNNNNNNNNNNNNNNNNNNNNNNNNNNNNNNNNNNNNN
NNNNNNNNNNNNNNNNNNNNNNNNNNNNNNNNNNNNNNNNNNNNNNNNNNNNNNNNNNNNNNNNNNNNNNNNNNNNNNNN
NNNNNNNNNNNNNNNNNNNNNNNNNNNNNNNNNNNNNNNNNNNNNNNNNNNNNNNNNNNNNNNNNNNNNNNNNNNNNNNN
NNNNNNNNNNNNNNNNNNNNNNNNNNNNNNNNNNNNNNNNNNNNNNNNNNNNNNNNNNNNNNNNNNNNNNNNNNNNNNNN
NNNNNNNNNNNNNNNNNNNNNNNNNNNNNNNNNNNNNNNNNNNNNNNNNNNNNNNNNNNNNNNNNNNNNNNNNNNNNNNN
NNNNNNNNNNNN
>Leptopus_chinensis_Lancaster
NNNNNNNNNNNNNNNNNNNNNNAAGTCCACTGAACCTTATCATTTAGAGGAAGGAGAAGTCGTAACAAGGTTTCCGTAGG
TGAACCTGCGGAAGGATCATTGTCGAAACCTGC-CCAG--CAGAGCGACCCGCGAACGAGTCTTTCA-CCACTGCGGAGG
GGGGCCTTGCGCCCTCCGA-CGCCGGCCCG--GGGGGGACTCGCGCCCCCCTTC-GGCCGA--GAACCAACACATCCCGG
CGCGGCGAGCGCCAAGGAAAACAGAAC---AA-AGGAGTT----CTCTCTTCTTCGACCTTCGGGCG-----------GG
GAGGGACCTCCAGCGAAAT-AAAACCAAAACGACTCTCGGCAACGGATATCTCGGCTCTCGCATCGATGAAGAACGTAGC
GAAATGCGATACTTGGTGTGAATTGCAGAATCCCGTGAACCATCGAGTCTTTGAACGCAAGTTGCGCCCGACGCCTTCGG
GCCGAGGGCACGTCTGCCTGGGTGTCACGCAACGTCGCCCCTCCCGCACC--------------CTTTGGTGC-GGACGG
GGCGGAGAATGGCCTCCCGTCGGCCC---CGTCCCCCGGTTGGCCC-AAACAGGAGTCCCCGGCGACGAGAG-CCGCGGC
ATTCGGTGGTTGAGAGACCCTT------CGATGC-GGCTGT-----GCGCCCTCGTCCGTC--------CGCAGTGTACT
CGACGGCCCTGAATTCA-CAACTGACGCGACCCCAGGTCAGGCGGGATTACCCGCTGAGTTTAAGCATATCAATAAGCGG
AGGAAANGNNNNCATAAATC--GATTAGATTG---AAAAAAGAGAGGATGGAGAGTCCGTTGATAAGTTTA-CCCGTTTC
CAAGG-TTTCCATTCTTTTCGTAT---------------------TATATCGTA----------TTATACGACTTTGTTT
TTACTGTATCGCATTATGTATCATT-----TAATAACCACAAAAATCCTCTATCCTTGCTTCTATCTAAT----------
-------------CTAATTTAAAATGAAAATCGAGGGATATGAAAGAAATTTAGACCTAGATAGGTCTCGAAAAAAAAAC
TTCTTATACCCACTTATCTTTCGGGAGTATATTTATAGACTTGCTCATGAGCATAGTTTAAATAAATCTATTTTGTTGGA
AAATG------GGGGTTATGAGAAAAAATCTAGTTTACTGATTGTAAAACGTTTAATTACTCGAATTTATCAACAGAATC
ATTTGATTATTTCTGCTAAGAATTCTAATCAAAATCT---CTTTTTTAGGGACAACAAGAATTTTTATTCTCAAATGATA
TCGTCGGGGATTGCTGTTATTGTGGAAATTCCATTTTCCTTACGATTAGTATCTT------CTTTAGAAAGG------TC
AGAAATTGTAAAATTTCAAAATTTACGATCAATTCATTCAATATTTCCTTTTTTGGAGGACAAATTTCCACATTTAACTT
ATGTGTCAGATGTACCAATACCTTACCCTATCCATCTAGAAAAATTGATTCAATCCCTTCGTTACTGGGTCAAAGATTCT
TCTTCTTTGCATTTATTACTACTTTTTTTTCACGAGT------ATTGGAGT------TGGAACAGTCTTATTAGTCCAAA
GAACCTTATTCTCATTTTTACAAAAAGTAATCCAAGATTATTCTTGTTTCTATATAATTCTC------ATGTATGTGAAT
ATGAATCCATCCTCTTTTTTCTCCGTAATCAATCTTTTCATTTACGATCAACGTTTTTTCGGGTTCTTCTTGAGCGAATA
TATTTCTATGGAAAAATCGAACATTTTATAGAAGTCTTTGTTTTTGCTAATGATTTTCAGGCCATCCTATGGATGTTCAA
GGATCCTTTCATGCATTATGTTAGATATCAAGGAAAGTCCATTTTGGCTTCAAAGGATACGTTTTTTCTAATGAAAAAAT
GGAAAAGTTATCTTATCAATTTGTGTCAATGTCATTTTTTTTTGTGGTTTGAACCAGCAAAGATCTATATAACCCCATTA
TCGAAACATTCTCTCGACTTTTTAGGTTATCTTTCAAGTGCACGGCTCAATCTTTCCGTGGTACGGAGTGAAATGCTAGA
AAATACATTATTAATAAATAATATTCTGAAGAAAATTGATACAAGAATTCCAATTATTCCTTTGATTCGATCATTGGCAA
AAACGCAATTTTGTAATACAGCAGGGCATCCGATTAGTAAACCTATTTGGGCTGGTTCATCGGATTCTGATATTATCAAC
CGATTTGCACGAATATACAGAAACTTTTCTCATTATTATAGTGGTGCCTCAAAAAAAAAGAGTTTGTATCGAATAAAATA
TATACTTCTACTTTCTTGTGCTAAAACTTTGGCCCGTAAACACAAAAGTACTGTACGTGCTTTTTTGAAAAGATTAGGTT
CGGAATTTTTGGAAGAATTTTTTGCAGAAGAAGAGCGGATTCTTTCTTTTATCTTCCCAAGAATTTCCTC------TATT
TCACAAAGGTTATATAGAGGACGTGTTTGGTATTTGGATATTTTTTGTATCAATGATCTGGCCAA-----------TCAA
G------------AATAATTGATTATG--AAAAAAAGTAAACCCAAATTAT------ATCTAAATGATAACGGGATAACT
-AAAAAATTCATTCA--TTTTT------TTTATGAAATGCTCATGCAGCATACGAGTAAGGATTGAACAACCGAGTATTC
CACTTTTTTACA
>Leptopus_clarkei_731
NNNNNNNNNNNNNNNNNNCGAGAAGTCCACTGAACCTTATCATTTAGAGGAAGGAGAAGTCGTAACAAGGTTTCCGTAGG
TGAACCTGCGGAAGGATCATTGTCGAAACCTGC-CCAG--CAGAGCGACCCGCGAACAAGTCTTTCA-ATACCGCGGAAG
GGGGCCTCGCGCCCTCCGA-CGCCGGCCCCG-GGGGGGACTCTGG-CCCCCTTTAGGCCAG--TAA-CAACACATCCCGG
CGCGGCGAGCGCCAAGGAAAACGAAAC---AA-AGGGGCT----CTC---TCTGCGCCCGTCGGGCG-----------GG
GAGGGAACTCCGGTGAAAT--AAACCAAAACGACTCTCGGCAACGGATATCTCGGCTCTCGCATCGATGAAGAACGTAGC
GAAATGCGATACTTGGTGTGAATTGCAGAATCCCGTGAACCATCGAGTCTTTGAACGCAAGTTGCGCCCGACGCCTTCGG
GCCGAGGGCACGTCTGCCTGGGTGTCACGCAACGTCGCCCCTCCC--ACA--------------C-TGCGTGC-GGTCGG
GGCGGAGAATGGCCTCCCGCTGGCTC---TGTCCTTCGGTTGGCCC-AAACAGGAGTCCCCGGCGACGGGAG-CCGCGGC
ATTCGGTGGTTGTAAGACCCTT------CGATGC-GGCTGC-----GCGCCCCCGTTCGTC---CCAAGCGCGGTGTACT
CGACGGCCCTGAATA---AAACTGACGCGACCCCAGGTCAGGCGGGATTACCCGCTGAGTTTAAGCATATCAATAAGCGG
AGGAAANGANNNCATAAATC--GATTAGATTG---AAAAAAGAGAGGATGGAGAGTCCGTTGATAAGTTTA-CCCGTTTA
CAAGG-TTTCCATTCTTTTCGTAT---------------------TATATCGTA----------TTATACGACTTTGTTT
TTACTGTATCGCACTATGTATCATT-----TAATAACCACAAAAATCCTCTATCCTTGCTTCTATCTAAT----------
-------------CTAATTTAAAATGAAAATCGAGGAATATGAAAGAAATTTAGACCTAGATAGGTCTCGAAAAAAAAAC
TTCTTATACCCACTTATCTTTCGGGAATATATTTATAGACTCGCTCATGAGCATAGTTTAAATAAATCTATTTTGTTGGA
AAATG------GGGGTTATGAGAAAAAATCTAGTTTACTGATTGTAAAACGTTTAATTACTCGAATTTATCAACAGAATC
ATTTGATTTTTTCTGCTAAGAATTCTAATCAAAATCC---CTTTTTTAGGAACAACAAGAATTTTTATTATCAAATGATA
TCGTCGGGGATTGCTGTTATTGTGGAAATTCCATTTTCCTTACGATTTGTATCTT------CTTTAGAAAGG------TC
AGAAATTGTAAAATTTATTAATTTACAATCAATTCATTCAATATTTCCTTTTTTTGAGGACAAATTTCCACATTTAACTT
TTGTGTCAGATGTACCAATACCTTATCCTATCCATCTAGAAAAATTGATTCAATCCCTTCGTTACTGGGTCAAAGATTCT
TCTTCTTTGCATTTATTACGACTTTTTTTTCACGAGT------ATTGGAGT------TGGAACAGTCTTATTAGTCCAAA
GAACCTTATTCCCTTTTTTACAAAAAGTAATCCAAAATTATTCTTGTTTCTATATAATTCTC------ATGTATGTGAAT
ATGAATCTATCCTCTTTTTTCTCCGTAATCAATCTTTTCATTTACGATCAACGTTTTTTCGGGTCCTTCTTCAGCGAATA
TATTTCTATGGAAAAATCGAACATTTTAGAGAAGTCTTTGTTTTTGTTAATGATTTTCAGGCCATCCTATGGTTGTTCAA
GGATCCTTTCATGCATTATGTTAGATATCAAGGAAAGTCCATTTTGGCTTCAAAGGATACGTTTTTTCTAATGAAAAAAT
GGAAAAGTTATCTTATCAATTTGTGTCAATGTCATTTTTATGTGTGGTTTGAACCAGCAACGATCTATATAACCCCATTA
TCGAAACATTCTCTCGACTTTTTAGGTTATCTTTCAAGTGCACGGCTCAATCTTTCCGTGGTACGGAGTCAAATGCTAGA
AAATACATTATTAATAAATAATATTCTGAAGAAAATTGATACAATAATTCCCATTATTCGTTTGATTCGATCATTGGCAA
AAACGAAATTTTGTAATACAGCAGGGCATCCGATTAGTCAACCTCTTTGGGCTGGTTCATCGGATTCTGATATTATCAAC
CGATTTGCACGAATATACAGAAACTTTGCTCATTATTATAGTGGTGCCTCAAAAAAAAAGAGTTTGTATCGAATAAAATA
TATACTTCTACTTTCTTGTGCTAAAACTTTGGCCCGTAAACACAAAAGTACTGTACGTGCTTTTTTGAAAAGATTAGGTT
CGGAATTTTTGGAAGAATTTTTTACAGAGGAAGAACAGATTCTTTCTTTTATCTTCCCAAGAATTTCTTC------TATT
TCACAAAGGTTATATAGAGGACGTGTTTGGTATTTGGATATTTTTTGTATCAATGATCTGGCCAA-----------TCAA
G------------AATAATTGATTCTG--AAAAAAAGTAAACCCAAATTAT------ATCTAAATGATAACGGGATAACT
-AAAAAATTCATTCA--TTTTT------TTTATGAAATGCTCATGCAGCATACGAGTAAGGATTGAACAACCGAGTATTC
CACTTTTTTAGA
>Leptopus_clarkei_833
TTGCCGCCGGCGACGTCGCGAGAAGTCCACTGAACCTTATCATTTAGAGGAAGGAGAAGTCGTAACAAGGTTTCCGTAGG
TGAACCTGCGGAAGGATCATTGTCGAAACCTGC-CCAG--CAGAGCGACCCGCGAACAAGTCTTTCA-ATACCGCGGAAG
GGGGCCTCGCGCCCTCCGA-CGCCGGCCCCG-GGGGGGACTCGTG-CCCCCTTTAGGCCAG--TAA-CAACACATCCCGG
CGCGGCGAGCGCCAAGGAAAACGAAAC---AA-AGGGGCT----CTC---TCCGCGCCCGTCGGGCG-----------GG
GAGGGAACTCCGGTGAAAT--AAACCAAAACGACTCTCGGCAACGGATATCTCGGCTCTCGCATCGATGAAGAACGCAGC
GAAATGCGATACTTGGTGTGAATTGCAGAATCCCGTGAACCATCGAGTCTTTGAACGCAAGTTGCGCCCGACGCCTTCGG
GCCGAGGGCACGTCTGCCTGGGTGTCACGCAACGTCGCCCCTCCC--ACA--------------C-TGCGTGC-GGTCGG
GGCGGAGAATGGCCTCCCGCTGGCTC---TGTCCTTCGGTTGGCCC-AAACAGGAGTCCCCGGCGACGGGAG-CCGCGGC
ATTCGGTGGTTGTAAGACCCTT------CGATGC-GGCTGC-----GCGCCCCCGTTCGTC---CCAAGCGCGGTGTACT
CGACGGCCCTGAATA---AAACTGACGCGACCCCAGGTCAGGCGGGATTACCCGCTGAGTTTAAGCATATCAATAAGCGG
AGGAAAAGAAACCATAAATC--GATTAGATTG---AAAAAAGAGAGGATGGAGAGTCCGTTGATAAGTTTA-CCCGTTTA
CAAGG-TTTCCATTCTTTTCGTAT---------------------TATATCGTA----------TTATACGACTTTGTTT
TTACTGTATCGCACTATGTATCATT-----TAATAACCACAAAAATCCTCTATCCTTGCTTCTATCTAAT----------
-------------CTAATTTAAAATGAAAATCGAGGAATATGAAAGAAATTTAGACCTAGATAGGTCTCGAAAAAAAAAC
TTCTTATACCCACTTATCTTTCGGGAATATATTTATAGACTCGCTCATGAGCATAGTTTAAATAAATCTATTTTGTTGGA
AAATG------GGGGTTATGAGAAAAAATCTAGTTTACTGATTGTAAAACGTTTAATTACTCGAATTTATCAACAGAATC
ATTTGATTTTTTCTGCTAAGAATTCTAATCAAAATCC---CTTTTTTAGGAACAACAAGAATTTTTATTATCAAATGATA
TCGTCGGGGATTGCTGTTATTGTGGAAATTCCATTTTCCTTACGATTTGTATCTT------CTTTAGAAAGG------TC
AGAAATTGTAAAATTTCTTAATTTACAATCAATTCATTCAATATTTCCTTTTTTTGAGGACAAATTTCCACATTTAACTT
TTGTGTCAGATGTACCAATACCTTATCCTATCCATCTAGAAAAATTGATTCAATCCCTTCGTTACTGGGTCAAAGATTCT
TCTTCTTTGCATTTATTACGACTTTTTTTTCACGAGT------ATTGGAGT------TGGAACAGTCTTATTAGTCCAAA
GAACCTTATTCCCTTTTTTACAAAAAGTAATCCAAAATTATTCTTGTTTCTATATAATTCTC------ATGTATGTGAAT
ATGAATCTATCCTCTTTTTTCTCCGTAATCAATCTTTTCATTTACGATCAACGTTTTTTCGGGTCCTTCTTCAGCGAATA
TATTTCTATGGAAAAATCGAACATTTTAGAGAAGTCTTTGTTTTTGTTAATGATTTTCAGGCCATCCTATGGTTGTTCAA
GGATCCTTTCATGCATTATGTTAGATATCAAGGAAAGTCCATTTTGGCTTCAAAGGATACGTTTTTTCTAATGAAAAAAT
GGAAAAGTTATCTTATCAATTTGTGTCAATGTCATTTTTATGTGTGGTTTGAACCAGCAACGATCTATATAACCCCATTA
TCGAAACATTCTCTCGACTTTTTAGGTTATCTTTCAAGTGCACGGCTCAATCTTTCCGTGGTACGGAGTCAAATGCTAGA
AAATACATTATTAATAAATAATATTCTGAAGAAAATTGATACAATAATTCCCATTATTCGTTTGATTCGATCATTGGCAA
AAACGAAATTTTGTAATACAGCAGGGCATCCGATTAGTCAACCTCTTTGGGCTGGTTCATCGGATTCTGATATTATCAAC
CGATTTGCACGAATATACAGAAACTTTGCTCATTATTATAGTGGTGCCTCAAAAAAAAAGAGTTTGTATCGAATAAAATA
TATACTTCTACTTTCTTGTGCTAAAACTTTGGCCCGTAAACACAAAAGTACTGTACGTGCTTTTTTGAAAAGATTAGGTT
CGGAATTTTTGGAAGAATTTTTTACAGAGGAAGAACAGATTCTTTCTTTTATCTTCCCAAGAATTTCTTC------TATT
TCACAAAGGTTATATAGAGGACGTGTTTGGTATTTGGATATTTTTTGTATCAATGATCTGGCCAA-----------TCAA
G------------AATAATTGATTCTG--AAAAAAAGTAAACCCAAATTAT------ATCTAAATGATAACGGGATAACT
-AAAAAATTCATTCA--TTTTT------TTTATGAAATGCTCATGCAGCATACGAGTAAGGATTGAACAACCGAGTATTC
CACTTTTTTAGA
>Leptopus_cordifolius
TCGCCGCCGGCGACGTCGCGAGAAGTCCACTGAACCTTATCATTTAGAGGAAGGAGAAGTCGTAACAAGGTTTCCGTAGG
TGAACCTGCGGAAGGATCATTGTCGATACCTGC-CCAG--CAGAGCGACCCGCGAACAAGTCTTTCA-ACACCGCGGAGG
GGGGCCCCGTGCCCTCCGA-CGCCGGCCCGT-GGGGGGACTTGTG-CCCCCTTC-GGCCGA--GAA-CAACACATCCCGG
CGCGGCGTGCGCCAAGGAAAACAAAAC---AA-AGGAGCT----CTC---TCCGCGCCCACCGGGCG-----------GG
GA-GGATCTCCAGCGAAAT--AATCCAAAACGACTCTCGGCAACGGATATCTCGGCTCTCGCATCGATGAAGAACGCAGC
GAAATGCGATACTTGGTGTGAATTGCAGAATCCCGTGAACCATCGAGTCTTTGAACGCAAGTTGCGCCCGACGCCTTCGG
GCCGAGGGCACGTCTGCCTGGGTGTCACGCAACGTCGCCCCTCCC--ACC--------------C-GCGGTGC-GGCTGG
GGCGGAGAATGGCCTCCCGTCGGCCC---CGTCCCTCGGTTGGCCC-AAACGAGAGTCCCCGGCGACGAGAG-CCGCGGC
ATTCGGTGGTTGAGAGACCCTT------CGATGC-GGCTGT-----GCGCCCTCGTTCGTC---CGCTGTGCGGTGTGCT
CGACGGCCCTGAATACA-CAACTGACGCGACCCCAGGTCAGGCGGGATTACCCGCTGAGTTTAAGCATATCAATAAGCGG
AGGAAAAGAAACNNNNNNNNNNNNNNNNNNNNNNNAAAAAAGAGAGGATGGAGAGTCCGTTGATAAGTTTA-CCCGTTTA
CAAGG-TTTCCATTCTTTTCGTAT---------------------TATATCATA----------TTATACGACTTTGTTT
TTACTGTATCGCATTATGTATCATT-----TAATAACCACAAAAATCCTCTATCCTTGCTTCTATCTAAT----------
-------------CTAATTTAAAATGAAAATCGAGGGATATGAAAGAAATTTAGACCTAGATAGGTCTCGAAAAAAAAAC
TTCTTATACCCACTTATCTTTCGGGAGTATATTTATAGACTTGCTCGTGAGCATAGTTTAAATAAATCTATTTTGTTGGA
AAATG------GGGGTTATGAGAAAAAATCTAGTTTACTGATTGTAAAACGTTTAATTACTCGAATTTATCAACAGAATC
ATTTGATTATTTCTGGTAAGAATTCTAATCAAAATCT---CTTTTTTAGGAACAACAAGAATTTTTATTCTCAAATGATA
TCGTCGGGGATTGCTGTTATTGTGGAAATTCCATTTTCCTTACGATTAGTATCTT------CTTTAGAAAGG------TC
AGAAATTGTAAAATTTCAAAATTTACGATCAATTCATTCAATATTTCCTTTTTTGGAGGACAAATTTCCACATTTAACTT
ATGTGTCAGATGTACCAATACCTTACCCTATCCATCTAGAAAAATTGATTCAATCCCTTCGTTACTGGGTCAAAGATTCT
TCTTCTTTGCATTTATTACGACTTTTTTTTCACGAGT------ATTGGAGT------TGGAACAGTCTTATTAGTCCAAA
GAACCTTATTCTCATTTTTACAAAAAGTAATCCAAGATTATTCTTGTTTCTATATAATTCTC------ATGTATGTGAAT
ATGAATCCATCCTCTTTTTTCTCCGTAATCAATCTTTTCATTTACGATCAACGTTTTTTCGGGTTCTTCTTGAGCGAATA
TATTTCTATGGAAAAATCGAACATTTTATAAAAGTCTTTGTTTTTGCTAATGATTTTCAGGCCATCCTATGGATGTTCAA
GGATCCTTTCATGCATTATGTTAGATATCAAGGAAAGTCCATTTTGGCTTCAAAGGATACGTTTTTTCTAATGAAAAAAT
GGAAAAGTTATCTTATCAATTTGTGTCAATGTCATTTTTTTGTGTGGTTTGAACCAGCAAAGATCTATATAACCCCATTA
TCGAAACATTCTCTCGACTTTTTAGGTTATCTTTCAAGTGCACGGCTCAATCTTTCCGTGGTACGGAGTGAAATGCTAGA
AAATACATTATTAATAAATAATATTCTGAAGAAAATTGATACAAGAATTCCAATTATTCCTTTGATTCGATCATTGGCAA
AAACGCAATTTTGTAATACAGCAGGGCATCCGATTAGTAAACCTATTTGGGCTGGTTCATCGGATTCTGATCTTATCAAC
CGATTTGCACGAATATACAGAAACTTTTCTCATTATTATAGTGGTGCCTCAAAAAAAAAGAGTTTGTATCGAATAAAATA
TATACTTCTACTTTCTTGTGCTAAAACTTTGGCCCGTAAACACAAAAGTACTGTACGTGCTTTTTTGAAAAGATTAGGTT
CGGAATTTTTGGAAGAATTTTTTGCAGAGGAAGAGCGGATTCTTTCTTTTATCTTCCCAAGAATTTCCTC------TATT
TCTCAAAGGTTATATAGAGGACGTGTTTGGTATTTGGATATTTTTTGTATCAATGATCTGGCCAA-----------TCAA
G------------AATAATTGATTATG-AAAAAAAAGTAAACCCAAATTAT------ATCTAAATGATAACGGGATAACT
-AAAAAATGCATTCA--TTTTT------TTTATGAAATGCTCATGCAGCATACGAGTAAGGATTGAACAACCGAGTATTC
CACTTTTTTACA
>Leptopus_cordifolius_2605
TCGCCGCCGGCGACGTCGCGAGAAGTCCACTGAACCTTATCATTTAGAGGAAGGAGAAGTCGTAACAAGGTTTCCGTAGG
TGAACCTGCGGAAGGATCATTGTCGATACCTGC-CCAG--CAGAGCGACCCGCGAACAAGTCTTTCA-ACACCGCGGAGG
GGGGCCCCGTGCCCTCCGA-CGCCGGCCCGT-GGGGGGACTTGTG-CCCCCTTC-GGCCGA--GAA-CAACACATCCCGG
CGCGGCGTGCGCCAAGGAAAACAAAAC---AA-AGGAGCT----CTC---TCTGCGCCCACCGGGCG-----------GG
GA-GGATCTCCAGCGAAAT--AATCCAAAACGACTCTCGGCAACGGATATCTCGGCTCTCGCATCGATGAAGAACGTAGC
GAAATGCGATACTTGGTGTGAATTGCAGAATCCCGTGAACCATCGAGTCTTTGAACGCAAGTTGCGCCCGACGCCTTCGG
GCCGAGGGCACGTCTGCCTGGGTGTCACGCAACGTCGCCCCTCCC--ACC--------------C-GCGGTGC-GGCTGG
GGCGGAGAATGGCCTCCCGTCGGCCC---CGTCCCTCGGTTGGCCC-AAACGAGAGTCCCCGGCGACGAGAG-CCGCGGC
ATTCGGTGGTTGAGAGACCCTT------CGATGC-GGCTGT-----GCGCCCTCGTTCGTC---CGCTGTGCGGTGTGCT
CGACGGCCCTGAATACA-CAACTGACGCGACCCCAGGTCAGGCGGGATTACCCGCTGAGTTTAAGCATATCAATAAGCGG
AGGAAAAGAANCNNNNNNNNNNNNNNNNNNNNNNNAAAAAAGAGAGGATGGAGAGTCCGTTGATAAGTTTA-CCCGTTTA
CAAGG-TTTCCATTCTTTTCGTAT---------------------TATATCATA----------TTATACGACTTTGTTT
TTACTGTATCGCATTATGTATCATT-----TAATAACCACAAAAATCCTCTATCCTTGCTTCTATCTAAT----------
-------------CTAATTTAAAATGAAAATCGAGGGATATGAAAGAAATTTAGACCTAGATAGGTCTCGAAAAAAAAAC
TTCTTATACCCACTTATCTTTCGGGAGTATATTTATAGACTTGCTCGTGAGCATAGTTTAAATAAATCTATTTTGTTGGA
AAATG------GGGGTTATGAGAAAAAATCTAGTTTACTGATTGTAAAACGTTTAATTACTCGAATTTATCAACAGAATC
ATTTGATTATTTCTGGTAAGAATTCTAATCAAAATCT---CTTTTTTAGGAACAACAAGAATTTTTATTCTCAAATGATA
TCGTCGGGGATTGCTGTTATTGTGGAAATTCCATTTTCCTTACGATTAGTATCTT------CTTTAGAAAGG------TC
AGAAATTGTAAAATTTCAAAATTTACGATCAATTCATTCAATATTTCCTTTTTTGGAGGACAAATTTCCACATTTAACTT
ATGTGTCAGATGTACCAATACCTTACCCTATCCATCTAGAAAAATTGATTCAATCCCTTCGTTACTGGGTCAAAGATTCT
TCTTCTTTGCATTTATTACGACTTTTTTTTCACGAGT------ATTGGAGT------TGGAACAGTCTTATTAGTCCAAA
GAACCTTATTCTCATTTTTACAAAAAGTAATCCAAGATTATTCTTGTTTCTATATAATTCTC------ATGTATGTGAAT
ATGAATCCATCCTCTTTTTTCTCCGTAATCAATCTTTTCATTTACGATCAACGTTTTTTCGGGTTCTTCTTGAGCGAATA
TATTTCTATGGAAAAATCGAACATTTTATAAAAGTCTTTGTTTTTGCTAATGATTTTCAGGCCATCCTATGGATGTTCAA
GGATCCTTTCATGCATTATGTTAGATATCAAGGAAAGTCCATTTTGGCTTCAAAGGATACGTTTTTTCTAATGAAAAAAT
GGAAAAGTTATCTTATCAATTTGTGTCAATGTCATTTTTTTGTGTGGTTTGAACCAGCAAAGATCTATATAACCCCATTA
TCGAAACATTCTCTCGACTTTTTAGGTTATCTTTCAAGTGCACGGCTCAATCTTTCCGTGGTACGGAGTGAAATGCTAGA
AAATACATTATTAATAAATAATATTCTGAAGAAAATTGATACAAGAATTCCAATTATTCCTTTGATTCGATCATTGGCAA
AAACGCAATTTTGTAATACAGCAGGGCATCCGATTAGTAAACCTATTTGGGCTGGTTCATCGGATTCTGATCTTATCAAC
CGATTTGCACGAATATACAGAAACTTTTCTCATTATTATAGTGGTGCCTCAAAAAAAAAGAGTTTGTATCGAATAAAATA
TATACTTCTACTTTCTTGTGCTAAAACTTTGGCCCGTAAACACAAAAGTACTGTACGTGCTTTTTTGAAAAGATTAGGTT
CGGAATTTTTGGAAGAATTTTTTGCAGAGGAAGAGCGGATTCTTTCTTTTATCTTCCCAAGAATTTCCTC------TATT
TCTCAAAGGTTATATAGAGGACGTGTTTGGTATTTGGATATTTTTTGTATCAATGATCTGGCCAA-----------TCAA
G------------AATAATTGATTATG-AAAAAAAAGTAAACCCAAATTAT------ATCTAAATGATAACGGGATAACT
-AAAAAATGCATTCA--TTTTT------TTTATGAAATGCTCATGCAGCATACGAGTAAGGATTGAACAACCGAGTATTC
CACTTTTTTACA
>Leptopus_cordifolius_30623
TCGCCGCCGGCGACGTCGCGAGAAGTCCACTGAACCTTATCATTTAGAGGAAGGAGAAGTCGTAACAAGGTTTCCGTAGG
TGAACCTGCGGAAGGATCATTGTCGATACCTGC-CCAG--CAGAGCGACCCGCGAACAAGTCTTTCA-ACACCGCGGAGG
GGGGCCCCGTGCCCTCCGA-CGCCGGCCCGT-GGGGGGACTTGTG-CCCCCTTC-GGCCGA--GAA-CAACACATCCCGG
CGCGGCGTGCGCCAAGGAAAACAAAAC---AA-AGGAGCT----CTC---TCCGCGCCCACCGGGCG-----------GG
GA-GGATCTCCAGCGAAAT--AATCCAAAACGACTCTCGGCAACGGATATCTCGGCTCTCGCATCGATGAAGAACGTAGC
GAAATGCGATACTTGGTGTGAATTGCAGAATCCCGTGAACCATCGAGTCTTTGAACGCAAGTTGCGCCCGACGCCTTCGG
GCCGAGGGCACGTCTGCCTGGGTGTCACGCAACGTCGCCCCTCCC--ACC--------------C-GCGGTGC-GGCTGG
GGCGGAGAATGGCCTCCCGTCGGCCC---CGTCCCTCGGTTGGCCC-AAACGAGAGTCCCCGGCGACGAGAG-CCGCGGC
ATTCGGTGGTTGAGAGACCCTT------CGATGC-GGCTGT-----GCGCCCTCGTTCGTC---CGCTGTGCGGTGTGCT
CGACGGCCCTGAATACA-CAACTGACGCGACCCCAGGTCAGGCGGGATTACCCGCTGAGTTTAAGCATATCAATAAGCGG
AGGAAANGAAACCATAAATC--GATTAGATTG---AAAAAAGAGAGGATGGAGAGTCCGTTGATAAGTTTA-CCCGTTTA
CAAGG-TTTCCATTCTTTTCGTAT---------------------TATATCATA----------TTATACGACTTTGTTT
TTACTGTATCGCATTATGTATCATT-----TAATAACCACAAAAATCCTCTATCCTTGCTTCTATCTAAT----------
-------------CTAATTTAAAATGAAAATCGAGGGATATGAAAGAAATTTAGACCTAGATAGGTCTCGAAAAAAAAAC
TTCTTATACCCACTTATCTTTCGGGAGTATATTTATAGACTTGCTCGTGAGCATAGTTTAAATAAATCTATTTTGTTGGA
AAATG------GGGGTTATGAGAAAAAATCTAGTTTACTGATTGTAAAACGTTTAATTACTCGAATTTATCAACAGAATC
ATTTGATTATTTCTGCTAAGAATTCTAATCAAAATCT---CTTTTTTAGGAACAACAAGAATTTTTATTCTCAAATGATA
TCGTCGGGGATTGCTGTTATTGTGGAAATTCCATTTTCCTTACGATTAGTATCTT------CTTTAGAAAGG------TC
AGAAATTGTAAAATTTCAAAATTTACGATCAATTCATTCAATATTTCCTTTTTTGGAGGACAAATTTCCACATTTAACTT
ATGTGTCAGATGTACCAATACCTTACCCTATCCATCTAGAAAAATTGATTCAATCCCTTCGTTACTGGGTCAAAGATTCT
TCTTCTTTGCATTTATTACGACTTTTTTTTCACGAGT------ATTGGAGT------TGGAACAGTCTTATTAGTCCAAA
GAACCTTATTCTCATTTTTACAAAAAGTAATCCAAGATTATTCTTGTTTCTATATAATTCTC------ATGTATGTGAAT
ATGAATCCATCCTCTTTTTTCTCCGTAATCAATCTTTTCATTTACGATCAACGTTTTTTCGGGTTCTTCTTGAGCGAATA
TATTTCTATGGAAAAATCGAACATTTTATAAAAGTCTTTGTTTTTGCTAATGATTTTCAGGCCATCCTATGGATGTTCAA
GGATCCTTTCATGCATTATGTTAGATATCAAGGAAAGTCCATTTTGGCTTCAAAGGATACGTTTTTTCTAATGAAAAAAT
GGAAAAGTTATCTTATCAATTTGTGTCAATGTCATTTTTTTGTGTGGTTTGAACCAGCAAAGATCTATATAACCCCATTA
TCGAAACATTCTCTCGACTTTTTAGGTTATCTTTCAAGTGCACGGCTCAATCTTTCCGTGGTACGGAGTGAAATGCTAGA
AAATACATTATTAATAAATAATATTCTGAAGAAAATTGATACAAGAATTCCAATTATTCCTTTGATTCGATCATTGGCAA
AAACGCAATTTTGTAATACAGCAGGGCATCCGATTAGTAAACCTATTTGGGCTGGTTCATCGGATTCTGATCTTATCAAC
CGATTTGCACGAATATACAGAAACTTTTCTCATTATTATAGTGGTGCCTCAAAAAAAAAGAGTTTGTATCGAATAAAATA
TATACTTCTACTTTCTTGTGCTAAAACTTTGGCCCGTAAACACAAAAGTACTGTACGTGCTTTTTTGAAAAGATTAGGTT
CGGAATTTTTGGAAGAATTTTTTGCAGAGGAAGAGCGGATTCTTTCTTTTATCTTCCCAAGAATTTCCTC------TATT
TCTCAAAGGTTATATAGAGGACGTGTTTGGTATTTGGATATTTTTTGTATCAATGATCTGGCCAA-----------TCAA
G------------AATAATTGATTATG-AAAAAAAAGTAAACCCAAATTAT------ATCTAAATGATAACGGGATAACT
-AAAAAATGCATTCA--TTTTT------TTTATGAAATGCTCATGCAGCATACGAGTAAGGATTGAACAACCGAGTATTC
CACTTTTTTACA
>Notoleptopus_decaisnei_2986
NCGCCGNCGGCGACGTCGCGAGAAGTCCACTGAACCTTATCATTTAGAGGAAGGAGAAGTCGTAACAAGGTTTCCGTAGG
TGAACCTGCGGAAGGATCATTGTCGAAACCTGCCCAAG--CAGAGCGACCCGTGAACAAGTCGAAACAACACGGCGGGAG
GGGGCCGCGCGCCCCCGAC-CGCAGTTGC-----------------GCCCCCGC-GGCCAA--CGAACAACGAACCCCGG
CGCGGCAAGCGCCAAGGAAAACGAATCTTCGAAAAGGAGA----CCT--CCCCCCGGCCTCCGGGACGG---------GC
GGGATCTCCCTGTTGGCAGCATAAACGAAACGACTCTCGGCAACGGATATCTCGGCTCTCGCATCGATGAAGAACGTAGC
GAAATGCGATACTTGGTGTGAATTGCAGAATCCCGTGAACCATCGAGTCTTTGAACGCAAGTTGCGCCCGAAGCCTTCGG
GCCGAGGGCACGTCTGCCTGGGCGTCACGCAACGTCGCCCCCTCC--CGC--------TCTCCGACGAGACCG-GGGCGG
GGCGGAATATGGCCTCCCGCCGGCCCCCGCGGCCCCCGGTTGGCCC-AAAAGCGAGTCCCCGGCGACGAGAG-CCGCGAC
GTTCGGTGGTTGAGAGACCCTCCTCTGACTACGC-AGTCGC-----GCGCCCCCGTCCGCC---CGAATCGGGATACTCG
AAAAGGCCCCG-------AAACCGACGCGACCCCAGGTCAGGCGGGACTACCCGCTGAGTTTAAGCATATCAATAAGCGG
AGGAAANGAANCNNAAAATC--TAGTAGATTC---AAAAAAGAGAGGATAGAGAATCCGTTGATAAGTTTA-CCGGTTTC
CAAGG-TTTCCATTCTTTTCGTAT---------------------TATATCGTA----------TTATACGACTTTGTTT
TTATTGTATCGCACTATGTATCATT-----TAATAACCAAAAAAATCCTCTATCCTTGCTTCCATCTAAT----------
-------------ATAATTGAAAATGAAAATCGAGGAATATGAAAGATATTTAGACCTAGATGGATCTCGAAAAAAAAAC
TTCCTATATCCACTTATCTTTCGGGAGTCTATTTATAGACTTGCTCATGAGCATAGTTTAAATAAATCTATTTTGTTGGA
AAATG------GGGGTTATGACAAAAAATCTAGTTTATTGATTGTAAAACGTTTAATTATTCGAATTTATCAACAGAATC
ATTTGATTTTTTCTGCTAAGAATTCTAAGCAAAATCT---TTTTTTTAGGGATAACAAGAATTTTTATTCTCAAATGATA
TCGGCGGGGATTTCTGTTATTGTGGAAATTCCATTTTCCCTACGATTAGTATTTT------CTTTAGAAAGT------TC
AGAAATAGTAAAATCTCATAATTTACGATCAATTCATTCAATATTTTGTTTTTTGGAGGACAAATTTACACATTTAACTT
ATGTGTCAGATGTACGAATACCTTACCCTATCCATCTAGAAAAATTGGTTCAAACCCTTCGTTACTGGGTCAAAGATTCT
TCTTCTTTGCATTTATTACGACTTTTTTTTCACGAGT------ATTGCAGT------TGGACCAGTCTTATTAGTCCAAA
GAACTTGATTCTCGTTTTTGCAAAAAGTAATCCAAGATTTTTTTTTTTTCTATATAATTCTC------ATGTGTATGAAT
ATGAATCCATCCTCTTTTTCCTCCGTAATCAATCTTTTCATTTACGATCAACGTTTTTTCGGGTCCTTCTTGAGCGAATA
TGTTTCTATGGAAAAATAGAACATTTTGTAGAAGTCTTTGCTTTTTCTAATGATTTTCAGGCCATCCTATGGTGGTTTAA
GGATCCTTTCATGCATTATGTTAGATATCAAGGAAAGTCCATTTTGGCTTCAAAGGATACATTTTTTCTAATGAAAAAAT
GGAAAAGTTATCTTGTCCGTTTGTCTCAATGTCATTTTGATGTGTGGTTTCAACCAGCAAAGATCTTTATAACCCCATTA
TCGAAGCATTCTCTCGACTTTTTAGGTTATCTTTCAAGTGCACGACTCAATCTTTCAGTAGTACGGAGTCAAATGCTACA
AAATTCTTTTTTAATAAAAAAGACTCTGAAGAAAATGGATACACGAATTCCAATTATTCCTTTGATTCGATCATTGGCAA
AAACGCAATTTTGTAATACAGCAGGACATCCTATTAGTAAACCTATTTGGGCTGGTTCATCGGATTCTGATATTATCAAC
CGATTTGCACGAATATACAGAAATTTTTCTCATTATTATAGTGGTTCCTCAAAAAAAAAGAGTTTGTATCGAATAAAATA
TATACTTCGAGTTTCTTGTGCTAAAACTTTCGCTCGTAAACACAAAAGTACTGTACGTGCTTTTTTGAAAAGATTAGGTT
CAGAAATTTTGGAAGAATTTTTTACAGAAGAAGAGCAGACTCTTTCTTTTATCTTCCCAAGAATTTCTTC------TATG
TCACGAAGATTATATAGAGTACGTGTTTGGTATTTGGATATTATTTGTATCAATGATCTGGCCAA-----------TCAA
G------------AATAATGGGTTATGAAAAAAAAAGTAAATCTAAATTAT------CTCTAAATGATGACGGGATAACT
-AAAAAATTCATTTA--TTTTTTTATGATTTATGAAATGCTCATGCAGCATACGAGTAGGGATTGAAGAGCTGAGTATTC
CACTTTTTTAGA
>Notoleptopus_decaisnei_3222
NNNCCGCCGGCGACGTCGCGAGAAGTCCACTGAACCTTATCATTTAGAGGAAGGAGAAGTCGTAACAAGGTTTCCGTAGG
TGAACCTGCGGAAGGATCATTGTCGAAACCTGCCCAAG--CAGAGCGACCCGCGAACAAGTCGAAACAACACGGCGGGAG
GGGGCCGCGCGCCTCCGAC-CGCAGTTGC-----------------GCCCCCGC-GGCCAA--CGAACAACGAACCCCGG
CGCGGCAAGCGCCAAGGAAAACGAATCTTCGAAAAGGAGA----CCT--CCCCCCGGCCTCCGGGACGG---------GC
GGGATCTCCCTGTTGGCAGCATAAACGAAACGACTCTCGGCAACGGATATCTCGGCTCTCGCATCGATGAAGAACGTAGC
GAAATGCGATACTTGGTGTGAATTGCAGAATCCCGTGAACCATCGAGTCTTTGAACGCAAGTTGCGCCCGAAGCCTTCGG
GCCGAGGGCACGTCTGCCTGGGCGTCACGCAACGTCGCCCCCTCC--CGC--------TCTCCGACGAGACCG-GGGCGG
GGCGGAATATGGCCTCCCGCCGGCCCCCGCGGCCCCCGGTTGGCCC-AAAAGCGAGTCCCCGGCGACGAGAG-CCGCGAC
GTTCGGTGGTTGAGAGACCCTCCTCTGACTACGC-AGTCGC-----GCGCCCCCGTCCGCC---CGAATCGGGATACTCG
AAAAGGCCCCG-------AAACCGACGCGACCCCAGGTCAGGCGGGACTACCCGCTGAGTTTAAGNNNNNNNNNNNNNNN
NNNNNNNNNNNNNNAAAATC--TAGTAGATTC---AAAAAAGAGAGGATAGAGAATCCGTTGATAAGTTGA-CCGGTTTC
CAAGG-TTTCCATTCTTTTCGTAT---------------------TATATCGTA----------TTATACGACTTTGTTT
TTATTGTATCGCACTATGTATCATT-----TAATAACCAAAAAAATCCTCTATCCTTGCTTCCATCTAAT----------
-------------ATAATTGAAAATGAAAATCGAGGAATATGAAAGATATTTAGACCTAGATGGATCTCGAAAAAAAAAC
TTCCTATATCCACTTATCTTTCGGGAGTCTATTTATAGACTTGCTCATGAGCATAGTTTAAATAAATCTATTTTGTTGGA
AAATG------GGGGTTATGACAAAAAATCTAGTTTATTGATTGTAAAACGTTTAATTATTCGAATTTATCAACAGAATC
ATTTGATTTTTTCTGCTAAGAATTCTAAGCAAAATCT---TTTTTTTAGGGATAACAAGAATTTTTATTCTCAAATGATA
TCGGCGGGGATTTCTGTTATTGTGGAAATTCCATTTTCCCTACGATTAGTATTTT------CTTTAGAAAGT------TC
AGAAATAGTAAAATCTCATAATTTACGATCAATTCATTCAATATTTTGTTTTTTGGAGGACAAATTTACACATTTAACTT
ATGTGTCAGATGTACGAATACCTTACCCTATCCATCTAGAAAAATTGGTTCAAACCCTTCGTTACTGGGTCAAAGATTCT
TCTTCTTTGCATTTATTACGACTTTTTTTTCACGAGT------ATTGGAATTGGAGGTGGAACAGTCTTATTAGTCCAAA
GAACCTTATTCCCATTTTTGCAAAAAGTAATCCAAGATTGTTCTTGTTTCTATATAATTCTC------ATGTATGTGAAT
ATGAATCCATCCTCTTTTTTCTCCGTAATCAATCTTTTCATTTACGATCAACGTTTTTTCGGGTCCTTCTTGAGCGAATA
TATTTCTATGGAAAAATAGAACATTTTGTAGAAGTCTTTGCTTTTGCTAATGATTTTCAGGCCATCCTATGGTTGTTCAA
GGATCCTTTCATGCATTATGTTAGATATCAAGGAAAGTCCATTTTGGCTTCAAAGGATACGTTTTTTCTAATGAAAAAAT
GGAAAAGTTATCTTGTCCGTTTGTCTCAATGTCATTTTGATGTGTGGTTTCAACCAGCAAAGATCTTTATAACCCCATTA
TCGAAGCATTCTCTCGACTTTTTAGGTTATCTTTCAAGTGCACGACTCAATCTTTCAGTAGTACGGAGTCAAATGCTACA
AAATTCTTTTTTAATAAAAAAGACTCTGAAGAAAATGGATACACGAATTCCAATTATTCCTTTGATTCGATCATTGGCAA
AAACGCAATTTTGTAATACAGCAGGACATCCTATTAGTAAACCTATTTGGGCTGGTTCATCGGATTCTGATATTATCAAC
CGATTTGCACGAATATACAGAAATTTTTCTCATTATTATAGTGGTTCCTCAAAAAAAAAGAGTTTGTATCGAATAAAATA
TATACTTCGAGTTTCTTGTGCTAAAACTTTCGCTCGTAAACACAAAAGTACTGTACGTGCTTTTTTGAAAAGATTAGGTT
CAGAAATTTTGGAAGAATTTTTTACAGAAGAAGAGCAGACTCTTTCTTTTATCTTCCCAAGAATTTCTTC------TATG
TCACGAAGATTATATAGAGTACGTGTTTGGTATTTGGATATTATTTGTATCAATGATCTGGCCAA-----------TCAA
G------------AATAATGGGTTATGAAAAAAAAAGTAAATCTAAATTAT------CTCTAAATGATGACGGGATAACT
-AAAAAATTCATTTA--TTTTTTTATGATTTATGAAATGCTCATGCAGCATACGAGTAGGGATTGAAGAGCTGAGTATTC
CACTTTTTTAGA
>Leptopus_malipoensis
TCGCCGCCGGCGACGTCGCGAGAAGTCCACTGAACCTTATCATTTAGAGGAAGGAGAAGTCGTAACAAGGTTTCCGTAGG
TGAACCTGCGGAAGGATCATTGTCGAAACTTGC-CCAG--AAGAGCGACCCGCGAACAAGTCTTTCA-ATACTGCGGCGG
TGGGCCTCGTGCCCTTCGA-CGCTGGCCTG--GGGGGGACTCGTG-CCCCCTCT-TGCCAA--AAA-CAACACATCCCGG
CGCGGCGAGCGTCAAGGAAAATAAAAC---AA-GGGGGCT----CTT--TTTCGTGCCCATTGGGCA-----------AG
GACGGAGCTTCAGTGAAAT--AAACCAAAATGACTCTCGGCAACGGATATCTTGGCTCTCGCATCGATGAAGAACGTAGC
GAAATGCGATACTTGGTGTGAATTGCAGAATCCCGTGAACCATCGAGTTTTTGAACGCAAGTTGCGCCCGACGCCTTCGG
GCCGAGGGCACGTCTGCCTGGGTGTCATGTAAAGTCGCCCCTCCC--ACA--------------T-TCTGTGC--GGTTG
GGCGGAGAATGGCCTCCCGTCGGCCT---TGTCCTTCGGTTGGCCA-AAAAAGGAGTCCCTGGCAACGAGAG-CCGCGGC
ATTCGGTGGTTAAAAGACCCTT------CGATGC-GGCTGT-----GT-CCCTCGTTCGCC---CCAAGTGCGGTGTACT
CGATGGCCCTGAATA---TAACTGACGCGACCCCAGGTCAGACGGGATTACCCGCTGAGTTTAAGCATATCAATAAGCGG
AGGAAAAGAAACCATAAATC--TATTAGATTG---AAAAAAGAGAGGATGGAGAGTCCGTTGATAAGTTTA-CCCGTTTA
CAAGG-TTTCCATTCTTTTCGTAT---------------------TAGATCGTA----------TTATACGACTTTGTTT
TTACTGTATCGCACTATGTATCATT-----TAATAACCACAAAAATCCTCTATCCTTGCTTCTATCTAAT----------
-------------CTAATTTAAAATGAAAATCGAGGAATATGAAAGAAATTTAGACCTATCTAGGTTTCGAAAAAAAAAC
TTCTTATACCCACTTATCTTTCGGGAATATATTTATAGCCTTGCTCATGAGCATAGTTTAAATAAATCTATTTTGCTGGA
AAATG------GAGGTTATGACAAAAAATCTAGTTTACTGATTGTAAAACGTTTAATTACTCGAATTTATCAACAGAATC
TTTTGATTATTTCTGCTAAGAATTCTAATCAAAATCC---CCTTTTTAGGAACAACAAGAATTTTTATTCTCAAATGATA
TCGTCGGGGATTGCTGTTATTGTGGAAATTCCATTTTCCTTACGATTAGTATCTT------CTTTAGAAAGG------TC
AGAAATTGTAAAATTTCATAATTTACAATCCATTCATTCAATATTTCCTTTTTTGGAGGACAAATTTCCACATTTAACTT
ATGTGTCAGATGTACCAATACCTTACCCTATCCATCTAGAAAAATTGATTCAATCCCTTCGTTACTGGGTCAAAGATTCT
TCTTCTTTGCATTTATTACGACTTTTTTTTCACGAGTATTGGAATTGGAGT------TGGAACAGTCTTATTAGTCCAAA
GAACCTTTTTCCCATTTTTACAAAAAGTAATCCAAGATTGTTCTTGTTTCTATATAATTCTA------ATGTATGTGAAT
ATGAATCTATCCTCTTTTTTCTCCGTAATCAATCTTTTCATTTACGATCAACGTTTTTTCGGGTCCTTCTTGAGCGAATA
TATTTCTATGGAAAAATCGAACATTTTAGAGAAGTCTTTATTTTTGTTAATGATTTTCAGGCCATCCTATGGTTGTTCAA
GGATCCTTTCATGCATTATGTTAGATATCAAGGAAAGTCCATTTTGGCTTCAAAGGATACGTTTTTTCTAATGAAAAAAT
GGAAAAGTTATCTTATCAATTTGTGTCAATGTCATTTTTATGTGTGGTTTGAACCAGCAACGATCTATATAACCCCATTA
TCGAAACATTCTCTCGACTTTTTAAGTTATCTTTTAAGTGCACGGTTCAATCTTTCCGTGGTACGGAGTCAAATGCTAGA
AAATACATTATTAATAAATAATTTTCTGAAGAAAATTGATACAATAATTCCAATTTTTCCTTTGATTCGATCATTGGCAA
AAACGAAATTTTGTAATACAGCAGGGCATCCGATTAGTCAACCTATTTGGGCTGGTTCATCGGATTCTGATATTATCAAC
CGATTTGCACGAATATACAGAAACTTTGCTCATTATTATAGTGGTGCCTCAAAAAAAAAGAGCTTGTATCGAATAAAATA
TATACTTCTACTTTCTTGTGCTAAAACTTTGGCCCGTAAACACAAAAGTCTTGTACGTGCTTTTTTGAAAAGATTAGGTT
CGGAATTTTTGGAAGAATTTTTTACAGAGGAAGAGCAGATTCTTTCTTTTATCTTCCCAAGAGTTTCTTC------TATT
TCACAAAGGTTATATAGAGAACGTGTTTGGTATTTGGATATTTTTTGTATCAATGATCTGGCCAA-----------TCAA
G------------AATAATTGATTCTG--AAAAAAAGTAAACTCAAATTAT------ATCTAAATGATAACGGGATAACT
-AAAAAATTCATTCA---TTTT------TTTATGAAATGCTCATGCAGCATACGAGTAAAGATTGAACAACCGAGTATTC
CACTTTTTTAGA
>Phyllanthopsis_phyllanthoides
NNNNNNNNNNNNNNNNCGCGAGAAGTCCACTGAACCTTATCATTTAGAGGAAGGAGAAGTCGTAACAAGGTTTCCGTAGG
TGAACCTGCGGAAGGATCATTGTCGAAACCTGC-CTAG--CAGAGCGACCCGCGAACATGTCTTAAA---ACTGCGGC-G
GGGGCCTCGCGCCTGCGTC-TGCCGGCCC---GGGGGGACGTGTC-CCCCTCGT-GACCAA--TAA-CAACAAATCCCGG
CGCGGCGAGCGCCAAGGAAAACGAACT---GA-AAGAGCA----CGCTCCTCTACCCCTTTTGGGATTG---------GG
GATGCGTCTCTTGTGAAAC---AACTAAAACGACTCTCGGCAACGGATATCTCGGCTCTCGCATCGATGAAGAACGTAGC
GAAATGCGATACTTGGTGTGAATTGCAGAATCCCGTGAACCATCGAGTCTTTGAACGCAAGTTGCGCCCGACGCCTTCGG
GCCGAGGGCACGTCTGCCTGGGTGTCACGCAACGTCGCCCCTCCC--ATC---------------CACGATGA-GGGTGG
GGCGGAAAATGGCCTCCCGCCGGCCT---CGGCCCCCGGTTGGCCA-AAACAAGAGTCCCCGGCAACGAGCG-CCGTGGC
ATTCGGTGGTTGAGAGACCCTG------TGATGC-GGCTGC-----GCGCCCTCGTTCGTC---CCTCGAGCGGGAAACT
CAACGGCCCTGAATC---TAACAGACGCGACCCCAGGTCAGGCGGGATTACCCGCTGAGTTTAAGCNNNNNNNNNNNNNN
NNNNNNNNNNNNCATAAATA--TATTAGATTG---AAAAAAGAGAGGATGGAGAGTCCGTTGATAAGTTTA-CCCGTTTC
CAAGG-TTTCTATTCTTTTCATAT---------------------TATATCGTA----------TTATACGACTTTTTTT
TTACTGTATCGCACTATGTATTATG-----TAATAACCACAAAAATCCTCTATCCTTGCTTCCATCTAAT----------
-------------CTAATTTAAAATGAAAATTGAGGAATATGAAAGATATTTAGACCTAGATAGATCTCGAAAAAAAAAC
TTCCTATACCCACTTATTTTTCGGGAGTATATTTATAGACTTGCTCATGAACATAATTTAAATAAATCTATTTTTTTGGA
AAATG------GGGGTTATGACAAAAAATCGAGTTTACTGATTGTAAAACGTTTAATTACTCGAATTTATCAACAGAATC
ATTTGATTAGTTCTGCTACGAATTCTAAGCAAAATCC---CTTTTTTAGGGACAACAAGAATTTATATTCTCAAATGATA
TCGTCGGGGGTTGCTGTTATTGTGGAAATTCCATTTTCCCTACGATTCGTATCTT------CTTTAGAAAGG------TC
AGAAATTTTAAAATCTCATAATTTACGATCAATTCATTCAATATTTCCTTTTTTGGAGGACAAATTTCCACATTTAACTT
ATGTGTCAGATGTACCAATACCTTACCCTATCCATCTAGAAAAATTGGTTCAACCCCTTCGTTACTGGGTCAAAGATTCT
TCTTCTTTGCATTTATTACGACTTTTTTTTCACGAGT------ATTGGAGT------TGGAACAGTCTTCTTAGTCCAAA
GAACTTTCTTCCCATTTTTGCAAAAAGGAATCCAAGATTATTCTTGTTTCTATATAATTCTC------ATGTATATGAAT
ATGAATCTATCCTCTTTTTTCTCCGTAATCAATCTTTTCATTTACGATCAACGTTTTTTCGGGTCCTTCTTGAACGAATC
TATTTCTATGGAAAAATCGAACATTTTATAGACGTTTTTGCTTTTGCTAATGATTTTCAGGCCATCCTATGGTTGTTCAA
GGATCCTTTCATGCATTATGTTAGATATCAAGGAAAGTCCATTTTGGCTTCAAAGGATACGTTTCTTCTAATGAAAAAAT
GGAAAAGTTATCTTGTCAATTTGTGTCAATATCATTTTTATGTATGGTTTGAACCAGCAAAGATCCATATAACCCCATTA
TCGAAGCATTCTCTCGACTTTTTCGGCTATCTTTCAAGTGCACGACCCAATCGTTCAGTGGTACGGAGTCAAATGCTAGA
AAATACATTTTTAATAAAAAATATTCTGAAGAAAATTGATACAAGAATTCCAATTATTCTTTTGATTCGATCATTGGCAA
AAACGCAATTTTGTAATACAGAGGGACATCCGATTAGTAAACCTATTTGGGCTGGTTCATCGGATTCTGATATTATCAAC
CGATTTGCACGAATATACAGAAACTTTTCTCATTATTATAGTGGTTCCTCAAAAAAAAAGAGTTTGTATCGAATAAAATA
TATACTTAGACTTTCTTGTGCTAAAACTTTGGCCCGTAAACACAAAAGTACTGTACGTGTTTTTTTGAAAAGATTAGGTT
CGGAATTTTTGGAAGCATTTTTTACAGAGGAAGAATGGATTCTTTCGTTTATCTTCCCAAGAATTGCTTC------CATT
TCACAAAGGTTATATAGAGGACGTGTTTGGTATTTGGATATTATTTCTATCAATGATCTGGTCAA-----------TCAC
G------------AATAATTGGTTATG--AAAAAAAGTAAATCCAAATTAT------CTCTAAATGATGCCGGGATTACT
-AAAAAATTCATTCA--TTTTT------TTTATGAAATGCTCATGCAGCATATGAGTAAGGAGTGAACAACCGAGTATTT
ATCTTTTTTAGA
>Meineckia_humbertii
TCGCTGCTGGCGACGTCGCGAGAAGTCCACTGAACCTTATCATTTAGAGGAAGGAGAAGTCGTAACAAGGTTTCCGTAGG
TGAACCTGCGGAAGGATCATTGTCGAAACCTGC-CCAG--CAGAGCGACCAGTGCACTGAACATTTACACACTTTGGC-G
GTTGCCCCATGCATCTGCC-CGTTGGCTC---CGTGGGTGCTAT--CCCTGCGG-AACCAA--CAA-CAACCAACCCCGG
CGCGGCAAGCGCCAAGGAAAACAAACA---TA-GCGAGAT----CGTGCTCCCAAGCCCTTGGGCGA-----------GG
AAGCGGACTCACTGTGAGCTATATATAAAACGACTCTCGGCAACGGATATCTCGGCTCTCGCATCGATGAAGAACGTAGC
GAAATGCGATACTTGGTGTGAATTGCAGAATCCCGTGAACCATCGAGTCTTTGAACGCAAGTTGCGCCCTACGCTTTCGG
GCTGAGGGCACGTCTGCCTGGGTGTCACGCATCGTCGCCCCCTCT--AAC----------------AATCGAG-AAAGAG
GGCGGAGATTGGCCTCCCGCCGACTT---TAGTCCCCGGTTGGCCT-AAATGAGAGCCCCCGGCAATGAGCG-CCGCAAC
ATCTGGTGGTTGAAAGACTGTT------TGATGA-AGTCGC-----AGGTGCGCGTTTGCC---CTCG----AATAGGCT
CTAAGGCCCTGAAAC---TAACTGACGCGACCCCAGGTCAGGCGGGATCACCCGCTGAGTTTAAGCATATCAATAAGCGG
AGGAAANGAANCCAAAAATC--TATTAGATTG---AAAAAAGAGAGGATGGAGAGTCCGTTGATAAGTGTA-TCTGTTTC
CAAGG-TTTACATTCTTTTGGTAT---------------------TATATCGTATTATACGACTTTATATGACTTTGTTT
TTCCTGTATCGCACTCTGTATCATT-----TAATAATTAAAAAAATCCGCTATCCTTGCTTCCATCTAAT----------
-------------CTAATTTAAAATGAAAATCGAGGAATATGAAAGATATTTAGACCTAGATAGATCTCGAAAAAAAAAC
TTCCTATACCCACTTATCTTTCGGGAGTATGTTTATAGACTTGCCCATGAGCATAGTTTCAATAAATCTATTTTGTTGGA
AAATA------TGGGTTATGACAAAAAATCTAGTTTACTTATTGTAAAACGTTTAATTACTCGAATTTATCAACAGAATC
TTTTGATTATTTCTGCTAAGAATTCTAAGCAAAATCT---GTTTTTTAGGAACAACAAGAATTATTATTGTCAAATGATA
TCGGCGAGTATTGCTGTTATTGTGGAAATTCCATTTTCCCTACGATTAGTATCTT------CTTTAGAAAGG------TC
AGAAATATTCAAATCTCATAATTTACAATCAATTCATTCAATATTTCCTTTTTTGGAGGACAAATTTTCACATTTAACTT
ATGTGTCAGATGTACCAATACCTTACCCTATCCATCTAGAAAAATTGGTTCAAACCCTTCGTTACTGGGTCAAAGATTCT
TCTTCTTTGCATTTATTACGATTTTTTTTTCACGAGT------ATTGGACG------TGGAACAGTCTTATTAGTCCAAC
GAACTTTATTCCCCTTTTTGCAAAAAGTAATCCAAGATTATTCTTGTTTCTATATAATTCTA------ATGTATATGAAT
ATGAATCCATCCTCTTTTTTCTCCGTAAAACATCTTTTCATTTACGATCAACAATTTTTCAAGTCCTTCTTGAGCGAATA
TATTTCTATGGAAAAATAGAACTTTTTGTACAAGTCTTTGCTTTTGCTAATGATTTTCAAGTCATCCTACGGTTGTTCAA
GGATTCTTTCATGGATTATATTAGATATCAAGGAAAGTCCGTTTTGGCTTCAAAGGATACGTTTCTTCTAATGAAAAAAT
GGAAAAGTTATCTTGTCAATTTGTGTCAATGTCATTTTTATGTGTGGTTTCAACCAGCAAAGATCTATATAACCCCATTA
TCGAAGCATTCTTTTGACTTTTTAGGTTATCTTTCACGTGCACGACTCCATATTTCAGTTGTACGGAGTCAAATGTTAGA
AAATTCATTTTTAATAAAAAATACTCTGAAGAAAATTCATACAAGAATTCCAATTATTCTTTTGATTCGATCATTGGCAA
AAACGCAATTTTGTAATACAGCAGCACATCCTATTAGTAAACCTATTTGGGCGGGTTCATCGGATTCTGATATTATCAAC
CGATTTGCACGAATATACAGAAAATTTGCTCATTATTATAGTGGTTCTTCAAAAAAAAAGAGTTTGTATCGAATAAAATA
TATACTTCGACTTTCTTGTGCTAAAACTTTGGCCCGTAAACACAAAAGTACTGTACGTTCTTTTTTGAAAAGATTAGGTT
CAGAATTTTTGGAAGAATTTTTGACAGAGGAAGAGCAGATTCTTTCTTTTATCTTCTCAAGAATTTTTTC------TATT
TCACGAAGGTTATATCGAGGACGCGTTTGGTATTTGGATATTATTTGTATCAATGATTTGGACAA-----------TCAA
G------------AATAATTGGTTAT---AAAAAAAGTAAATCCAAATTTT------CTCTAAATGATGGCGGGATAACT
-AAAAAATTAAT-----TTTTT------TTTATGAAATGCTCATACAGCATACGCGTGAGGATTGCACAATCAAGTATTC
CACTTTTTTAGA
>Poranthera_corymbosa
TCGCCGCCGGCGACGTCGCGAGAAGTCCACTGAACCTTATCATTTAGAGGAAGGAGAAGTCGTAACAAGGTTTCCGTAGG
TGAACCTGCGGAAGGATCATTGTCGAAACCTGC-CCAG--CAGTGCGACCCGCGAACACGTTTTATA-------------
--------------------CACCGGGCCC--GGGGGGACCAGCT-TCCCCCGC-GGCTCACCAAACAACGAAACCCCGG
CGCGGCATGCGCCAAGGAAAACAAACG---AA-AGGAGCG----CGG----ACCGGTCCCTTGGGATTC---------GG
GACGCGTCTCCGTCAAGTGAAAACACTAAACGACTCTCGGCAACGGATATCTCGGCTCTCGCATCGATGAAGAACGTAGC
GAAATGCGATACGTGGTGTGAATTGCAGAATCCCGTGAACCATCGAGTTTTTGAACGCAAGTTGCGCCCGAAGCCTTCGG
GCCGAGGGCACGTCTGCCTGGGTGTCACGCAACGTCGCCCCCCTC--CCCTCACCCATCCTCGATGGCTGGGA-AGGCGG
GGCGGAGAATGGCCTCCCGTCGGCCC---CGTCCCTCGGTTGGCCA-AAACAAGAGTCCCCGGCGATGAGAGCCCGCGGC
ATTCGGTGGTTGAGAGACCCTG------TGATGCAAGCCGC-----G-------CTCTGCC---CGCAGCGAGGGAAACT
CCACGGCCCTAAACA---CAAACGACGCGACCCCAGGTCAGGCGGGACTACCCGCTGAATTTAAGCATATCAATAAGCGG
AGGAAAAGAAACNNNNNNNNNNNNNNNNNNNNNNNNAAGAGAAAGGAATGGGCAGCCCGTGGATAAGTTTA-TCGGTTTC
CAAAGTTTTCCATTCTTTTCGTACTAT------------------TATATAGGA----------TTATACAACTTTGTTT
TTACTGGATCGCACTATGTATCATT-----TAATAACCCAAAAATGCCTCTACCCTTGCTTTTATCTAAT----------
-------------CTAATTGAAAATGAAAATTTATAAATATGAAAGATATTTAGACCTAACTAGGTCTCGAAAAAAAAAC
TTCTTATATCCACTTATTCTTCGGGAATCCATTTATAAATTTGCTCATGAGAATAGTTTAAATAAATTGATTTTGTTGGA
AAATG------CGGGTTATGACAAAAAATATAGTTTACTAATTGTAAAACGTTTAATTACTCGAATTTATCCACAGGATC
ATTTGATTATTTCTGCTAATAATTCTAACCAAAATCT---ATTTTTTAGGCACAACAAGAATTTGTATTCTCAAATGATA
TCATAGGGATTCGCAGTCATTGTGGAAATTCCATTTTCCCTACGATTACTATCTT------CTTTAGAAAGG------AC
TGAAATAGTCAAATCTCATAATTTACGATCCATTCATTCCATATTTCCTTTTTTAGAGGACAAATTTTCCCATTTAACTT
ATGTATCAGATGTACCAATACCTTATCCTATCCATCTAGAAAAATTGGTTCAAACCTTTCGTTATTGGGTGGAAGATTCT
TCTTCTTTGCATTTATTACGTCTTTTTCTTCACGAGT------ATTGGAGT------TCGAAGAGTCTTTTTCGTAGAAA
GAACTCGATTCCCATTTTTTCAAAAAGTACTCCAAGATTATTCTTCTTTCTCTATAATTCTC------ATGTCTATGGAT
ATGAATCCATATTTTTTTTTCTCCGTAAGAAATCTTTTCATTTACGATCAACCCTTTTTGGGATTCTTATTGAGCGAATT
GGTTTCTATCAAAAAATAGAACATTTTGTCGAAGTCTTTGCTTTTTCTAATGGTTTTCAGAACAATCTATGGTTGTTCAA
GGATCCTTTCATGCATTATGTTCGATATCAAGGAAAGTCCTTTTTGTCTTCAAAGGATACCCTTCTTCTAATTAAAAAAT
GGAAAAGTTATCTTGTCAATTTGTGTCAATCTTATTTTTATGTGTGGTTTCAACCAGCAAGGATTTTTATAACCCCATTA
TCGAAACATTCTCGTAACTTTTTTGGTTATCTTTCAAGTATACAACTCAAGCTTTCAGTGGTACGTAGTCAAATGCTAGA
AAAATTTTTTTTAATAAAGAATACTCTGAAAAAAATGGATACAAGAATTCCCATTATTCCTTTGATTCAATCATTAGCAA
AAAGAAAATTTTGTAATATAGTGGGACATCCTATTAGTAAACCTATTTTAGCGGGTTTCTCCGATTATGATATTATCAAC
CGATTTTCAAGAATATACATAAATTTTTCTCATTATTATACAGGTTCCTCAAAAAAAAAGAATTTGTATCGAATAAAATA
TATACTTCGAGTTTCTTGTGCTAAAACTTTGGCTCGTAAACACAAAATTTCTGTACGTGTTTTTTTGAAAAGATTAGGTT
TCGAATTTTTGGAAGAATTTTTTACAGAAGAAGAGCGGGTTCTTTCTTTTATCTTCCTAAGAATTTTTTCTAT---TTCT
TCACGAAGATTATATATAGGACGTGTTTGGTATTTGGATATTTTTTGTATCAACGATCTGGCCAACTTCAA-----ATTC
A------------AATAATGGCTTATGAAAAAAAAAAGGAATCCAAATTAT------CTTTAAATGATAAAGGGATAAAT
-AAAAAATGCATTCC-GTTTTT------TTTATGAAATGCTCATGAAGTATACGAGTAAGGATTGAACGACTGAGTATTC
CACTTTTTTATA
>Poranthera_triandra
NNNNNNNNNNNNNNNNNNNNNNAAGTCCACTGAACCTTATCATTTAGAGGAAGGAGAAGTCGTAACAAGGTTTCCGTAGG
TGAACCTGCGGAAGGATCATTGTCGAAACCTGC-CCAG--CAGTGCGACCCGCGAACATGTTTTATA-------------
--------------------CACCGGGCCC--GGGGGGACCAGCG-CTCCCCGC-GGCTCACCAAACAACGAAACCCCGG
CGCGGCATGCGCCAAGGAAAACAAACG---AA-AGGAGCG----CGA----CCCGGTCTTTCGGGATTT---------GG
GATGCGTCTCCGTCAAGTGAAAACACTAAACGACTCTCGGCAACGGATATCTCGGCTCTCGCATCGATGAAGAACGTAGC
GAAATGCGATACGTGGTGTGAATTGCAGAATCCCGTGAACCATCGAGTTTTTGAACGCAAGTTGCGCCCGAAGCCTTCGG
GCCGAGGGCACGTCTGCCTGGGTGTCACGCAACGTCGCCCCCTCT--CTC---CCCATCCACGATGGTGCGGA-AGGCGG
GGCGGAAAATGGCCTCCCGTCGGCCC---TGTCCCTCGGTTGGCCC-AAACAAGAGTCCCCGGCTATGAGAGTCCGCGGC
ATTCGGTGGTTGAGAGACCCTG------TGATGCAAGCCGC-----GCTCGACTCTCTGCC---CGCAGCGAGGGAAACT
CCACGGCCCTAAACA---CAAACGACGCGACCCCAGGTCAGGCGGGACTACCCGCTGAATTTAAGCNNNNNNNNNNNNNN
NNNNNNNNNNNNNNAAAAGA--AATTAGATTGAAAAAAGAGAAAGGAATGGGCAGTCTGTGGATAAGTTTA-TCCCTTTC
CAAAGTTTTCCATTCTTCTCGTCCTATTATATAGGATTATACAACTATATAGGA----------TTATACAACTTTGTTT
TTACTGGATCGCACTATGTATCATT-----TAATAACCAAAAAACGCCTCTACCTTTGCTTTTATCTAAT----------
-------------CTAATTGAAAATGAAAATTTATAAATATGAAAGATATTTAGACCTAAATATATCTCGAAAAAAAAAC
TTCTTATATCCACTTATTCTTCGGGAATCCTTTTTTAGACTTGCTCATGAGAATAGTTTAAATAAATTGATTTTGGTGGA
AAGTG------GGGGTTATGAAAAACAATATAATTTATTGATTGTAAAACGTTTAATTACTCGAATNNNNNNNNNNNNNN
NNNNNNNNNNNNNNNNNNNNNNNNNNNNNNNNNNNNNNNNNNNNNNNNNNNNNNNNNNNNNNNNNNNNNNNNNNNNNNNN
NNNNNNNNNNNNNNNNNNNNNNNNNNNNNNNNNNNNNNNNNNNNNNNNNNNNNNNNNNNNNNNNNNNNNNNNNNNNNNNN
NNNNNNNNNNNNNNNNNNNNNNNNNCGATCTATTCATTCAATATTTCCTTTTTTAGAGGACAAATTAACCCATTTAACTT
ATGTATCAGATATCCCAATACCTTATCCTATCCATCTAGAAAAATTGGTTCAAACCTTTCGTTATTGGGTGGAAGATTCT
TCTTCTTTGCATTTATTACGTCTTTTTTTTCACGAGT------ATTGGAGT------TCGAATAGCCTTTTTCGTCCAAA
GAACTTGATTCCCATTTTTTCAAAAAGTACTCCAAGATTATTCTTCTTTCTCTATAATTATC------ATGTCTATGGAT
ATGAATCCATCTTTTTTTTTCTCCGTAAGAAATCTTTTCATTTACGATCCACCCTCTTTGGGATTTTTATTGAGCGAATT
GGGTTTTATCGAAAAATAGAACATTTTGTTGAAGTCTTTCCTTTTTATAATGGTTTTCAGAACAATCTATGGTTGTTCAA
GGATCCTTTCATGCATTATGTTCGATATCGAGGAAAGTCCTTTTTTGCTTCAAAGGATACGTTTCTTCTAATGCAAAAAT
GGAAAAGTTATCTTGTCAATTTGTGTCAATGTTATTTTTATGTGTGGGTTCAACCAGCAAGGATGTTTATAACCCCATTA
TCGAAACATTCTCGTAACTTTTTTGGTTATCTTTCAAGTATACAACTCAATCTTTCAGTGGTACGTAGTCAAATGCTAGA
ATTTTTTTTTTTAATAAAGAATACTCTGAAAAAAATGGATACAAGAATTCCAATTATTCCTTTGATTCGATCATTAGCAA
AAAGAAAATTTTGTAATATAGTGGGACATCCTATTAGTAAACCTATTTTAGCGGGTTTCTCCGATTATGATATTATCAAC
CGATTTTCAAGAATATACATAAATTTTTCTCATTATTATACAGGTTCCTCAAAAAAAAATAATTTGTATCGAATGAAATA
TATACTTCGANNNNNNNNNNNNNNNNNNNNNNNNNNNNNNNNNNNNNNNNNNNNNNNNNNNNNNNNNNNNNNNNNNNNNN
NNNNNNNNNNNNNNNNNNNNNNNNNNNNNNNNNNNNNNNNNNNNNNNNNNNNNNNNNNNNNNNNNNNNNNNNNNNNNNNN
NNNNNNNNNNNNNNNNNNNNNNNNNNNNNNNNNNNNNNNNNNNNNNNNNNNNNNNNNNNNNNNNNNNNNNNNNNNNNNNN
NNNNNNNNNNNNNNNNNNNNNNNNNNNNNNNNNNNNNNNNNNNNNNNNNNNNNNNNNNNNNNNNNNNNNNNNNNNNNNNN
NNNNNNNNNNNNNNNNNNNNNNNNNNNNNNNNNNNNNNNNNNNNNNNNNNNNNNNNNNNNNNNNNNNNNNNNNNNNNNNN
NNNNNNNNNNNN
>Meineckia_acuminata
TCGCTGCTGGCGACGTCGCGAGAAGTCCACTGAACCTTATCATTTAGAGGAAGGAGAAGTCGTAACAAGGTTTCCGTAGG
TGAACCTGCGGAAGGATCATTGTCGAAACGCGC-CCAGCACAGAGCGACCAGCGAACATGTACACTC---ACTTTGACGA
TTGCCCTCGGGCATCCGTC-AGCTGGCT----CTGCGGACTTAT--CCCTGCGG-AGCCAA--CAA-CAACCAACCCCGG
CGCGGTGAGCGTCAAGGAAAACAAACA---C--GGGAGAT----CTTTCTTCCAAGCCCTTTGGCG------------AG
GAAGTGGACTCATTGTGGCCTATATATAAATGACTCTCGGCAACGGATATCTCGGCTCTCGCATCGATGAAGAACGTAGC
GAAATGCGATACTTGGTGTGAATTGCAGAATCCCGTGAACCATCGAGTCTTTGAACGCAAGTTGCGCCCTATGCCTTCGG
GCTGAGGGCACGTCTGCCTGGGTGTCACACATCGTCGCCCCCTCG--AAC----------------GATCGAG-AAAGAG
GGCGGAGATTGGCCTCCCGTCGACTT---TAGTCTTCGGTTGGCCG-AAATAA-----CTTGGCATCGAGCG-TCGCGGC
ATCTGGTGGGTCGAACACGGTT------TGTTGG-AGTCGC-----TGGCGCACGGTTGCCATATGATGAGCGGGAAGCT
CAAGGCCCTTGAACT---AAACTGACGCGACCCCAGGTCAGGCGGGAGCACCCGCTGAGTNNNNNNNNNNNNNNNNNNNN
NNNNNNNNNNNNAGAAAATC--TATTAGATTG---AAAAAAGAGAGGATGGAGAGTCCGTTGATAAGTGTA-TCTGTTTC
CAAGG-TTTACATTCTTTTGGTAT---------------------TATATCGTATTATACGACTTTATACGACTTTGTTT
TTACTGTATCGCACTATGTATCATT-----TAATAATTACAAAAATCCGCTATCCTTGCTTCCATCTAAT----------
-------------CTAATTTAAAATGAAAATCGAGGAATATGAAAGATATTTAGACCTAGATAGATCTCGAAAAAAAAAC
TTCCTATACCCACTTATCTTTCGGGAGTATGTTTATAGACTTGCCCATGAGCATAGTTTCAATAAATCCATTTTGTTGGA
AAATA------TGGGTTATGACAAAAAATCTAGTTTACTTATTGTAAAACGTTTAATTACTCGAATTTATCAACAGAATC
TTTTGATTATTTCTGCTAAGAATTCTAAGCAAAATCT---GTTTTTTAGGGACAACAAGAATTTTTATTATCAAATGATA
TCGGCGGGTATTGCTGTTATTGTGGAAATTCCATTTTCCCTACGATTAGTATCTT------CTTTAGAAAGG------TC
AGAAATATTCCAATCTCATAATTTACGATCAATTCATTCAATATTTCCTTTTTTGGAGGAAAAATTTCCACATTTAACTT
ATGTATCAGATGTACCAATACCTTACCCTATCCATCTAGAAAAATTAGTTCAAACCCTTCGTTACTGGGTCAAAGATTCT
TCTTCTTTGCATTTATTACGATTTTTTTTTCACGAGT------ATTGGACG------TGGAACAGTCTTATTAGTCCAAC
GAACTTTATTCCCCTTTTTGCAAAAAGTAATCCAAGATTATTCTTGTTTCTATATAATTCTC------ATGTATATGAAT
ATGAATCCATCCTCTTTTTTCTCCGTAAAACATCTTTTCATTTMCGATCAACAATTTTTCAAGTCCTTCTTGAGCGAATA
TATTTCTATGGAAAAATAGAACTTTTTGTACAAGTCTTTGCTTTTGCTAATGATTTTCAAGTCATCCTACGGTTGTTCAA
GGATTCTTTCATGGATTATATTAGATATCAAGGAAAGTCCGTTTTGGCTTCAAAGGATACGTTTCTTCTAATGAAAAAAT
GGAAAAGTTATCTTGTCAATTTGTGTCAATGTCATTTTTATGTGTGGTTTCAACCAGCAAAGATCTATATAACCCCATTA
TCGAAGCATTCTTTTGACTTTTTAGGTTATCTTTCACGTGCACGACTCGATATTTCAGTTGTACGGAGTCAAATGTTAGA
AAATGCATTTTTAATAAAAAATACTCTGAAGAAAATTCATACAAGAATTCCAATTATTCTTTTGATTCGATCATTGGCAA
AAATGCAATTTTGTAATACAGCAGCACATCCTATTAGTAAACCCATTTGGGCGGGTTCATCGGATTCTGATATTATCAAC
CGATTTGCACGAATATACAGAAAATTTGCTCATTATTATAGTGGTTCTTCAAAAAAAAAGAGTTTGTATCGAATAAAATA
TATACTTCGACTTTCTTGTGCTAAAACTTTGGCCCGTAAACACAAAAGTACTGTACGTTCTTTTTTGAAAAGATTAGGTT
CAGAATTTTTGGAAGAATTTTTGACAGAGGAAGAGCAGATTCTTTCTTTTATCTTCTCAAGAATTTTTTC------TATT
TCACGAAGGTTATATCGAGGACGCGTTTGGTATTTGGATATTATTTGTATCAATGATCTGGACAA-----------TCAA
G------------AATAATTGGTTAT---AAAAAAAGTAAATCCAAATTTT------CTCTAAATGATGACGGGATAACT
-AAAAAATTCAT-----TTTTT------TTTATGAAATGCTCATACAGCATACGAGTGAGGATTGCACAATCGAGTATTC
CACTTTTTTAGA
