# Supplementary material for: Molecular and morphological evidence for a new species of Leptopus (Phyllanthaceae) from Southeast Yunnan, China
Source: PeerJ. 2021 Aug 24;9:e11989. doi: 10.7717/peerj.11989 (PMC8395577; doi:10.7717/peerj.11989)
Supplement: Supplemental Information 4 [file peerj-09-11989-s004.fasta]

>Actephila_albidula_909
NNNNNNNNNNNNNNNNNNNNNNAAGTCCACTGAACCTTATCATTTAGAGGAAGGAGAAGTCGTAACAAGGTTTCCGTAGG
TGAACCTGCGGAAGGATCATTGTCGGTGCCTGC-ACAG--CAGAGCGACCAGCGAACCCGTCTCTGA--CACCGCGGAGG
GGGGCCCTGCGCCCCCGTC-CGCCGG---------------------CCCCCGC-GGCCAG--CAA-CAACACATCCCGG
CGCGGAGAGCGCCAAGGAAAACGAAAC---GACGGGTGAA----CGCGCCCCCTCCCTCGTCGGTCGGG---------GA
GCCGCGTCTCCCGCGGAGCAATAACCAAAACGACTCTCGGCAACGGATATCTCGGCTCTCGCATCGATGAAGAACGTAGC
GAAATGCGATACTTGGTGTGAATTGCAGAATCCCGTGAACCATCGAGTCTTTGAACGCAAGTTGCGCCCGACGCCTTCGG
GCCGAGGGCACGTCTGCCTGGGTGTCACGCAACGTCGCCCCTCCC--ATC---------CTCCCCGAGGGG---GGCTGG
GGCGGAGAATGGCCTCCCGTCGGCCCC--TGTCCCTCGGCTGGCCG-AAACAAGAGTCCCCGGCGACGAGAG-CCGCGGC
GTTCGGTGGTTGAGAGACCCTG------CGATGC-AGCTGC-----GCGCCCTCGTCCGCC---CTCG-TGCGGTTGGCT
CGACGGCCCTGACCA---CAACCGACGCGACCCCAGGTCAGGCGGGAACACCCGCTGAGTNNNNNNNNNNNNNNNNNNNN
NNNNNNNNNNNN
>Actephila_collinsiae_2836
TCGCCGCCGGCGACGTCGCGAGAAGTCCACTGAACCTTATCATTTAGAGGAAGGAGAAGTCGTAACAAGGTTTCCGTAGG
TGAACCTGCGGAAGGATCATTGTCGGTGCCTGC-CCGG--CAGAGCGACCAGCGAACCCGTCCCTGA--CACGGCGGA-G
GGGTCCCTGCGCCCCCGTC-CGCCGG---------------------CCCCCGC-GGCCAG--CAA-CAACTCATCCCGG
CGCGGAGAGCGCCAAGGAAAACGAAAC---GA-CGGGGTA----CGCGCCCCCGCCCTCCCCGGTCGGG---------GA
GCCGCGTCCCCCGCGGAGCAACAACCAAAACGACTCTCGGCAACGGATATCTCGGCTCTCGCATCGATGAAGAACGCAGC
GAAATGCGATACTTGGTGTGAATTGCAGAATCCCGCGAACCATCGAGTCTTTGAACGCAAGTTGCGCCCGACGCCTTCGG
GCCGAGGGCACGTCTGCCTGGGTGTCACGCAGCGTCGCCCCTCCC--GTC---------CTCCCCGAGGGGG--GGCTGG
GGCGGAGAATGGCCTCCCGTCGGCCC---CGTCCCTCGGCTGGCCC-AAACGAGAGTCCCCGGCGACGAGAG-CCGCGGC
GTTCGGTGGTCGAGAGACCCTG------CGATGC-GGCCGC-----GCGCCCTCGTCCGCC---CCCG-CGCGGCGGGCT
CGACGGCCCCGACTA---CGACCGACGCGACCCCAGGTCAGGCGGGAACACCCGCTGAGTTTAAGCATATCAATAAGCGG
AGGAAAAGAAAC
>Actephila_sessilifolia
TCGCCGCCGGCGACGTCGCGAGAAGTCCACTGAACCTTATCATTTAGAGGAAGGAGAAGTCGTAACAAGGTTTCCGTAGG
TGAACCTGCGGAAGGATCATTGTCGGTACCTGC-CCAG--CAGAGCGACCCGCGAACACGTCTCTCA--CGCAGCGGC-G
GGGGCCCCGTGCCCCCCGTTCGCAGG---------------------CCCCCGC-GGCCAG--CAA-CAACACACCCCGG
CGCGGACAGCGCCAAGGAAAACGAAAC---GC-CGGAGAGACGCCGCCCCCCCTCCCGAACCGGTCGGG---------GA
GCGGCGTCTCCTGCGAAACGACAACCAAAACGACTCTCGGCAACGGATATCTCGGCTCTCGCATCGATGAAGAACGTAGC
GAAATGCGATACTTGGTGTGAATTGCAGAATCCCGCGAACCATCGAGTCTTTGAACGCAAGTTGCGCCCGACGCCTTCGG
GCCGAGGGCACGTCTGCCTGGGTGTCACGCAACGTCGCCCCTCCC--ACC---------CTCCCCGGGGGGTG-GTTCGG
GGCGGAGAATGGCCTCCCGTCGGCCC---CGTCCCTCGGTTGGCCC-AAACGAGAGTCCCCGGCGACGAGAG-CCGCGGC
GTTCGGTGGTTGAGAGACCCCT-----GCGATGC-CGCTGC-----GCGCCCTCGTCCGCC---ACCG--------GGAC
GGACGGCCCCGATCG---CAACCGACGCGACCCCAGGTCAGGCGGGACCACCCGCTGAGTTTAAGCATATCAATAAGCGG
AGGAAAAGAAAC
>Phyllanthopsis_arida
TCGCCTCCGGCGACGTCGCGAGAAGTCCACTGAACCTTATCATTTAGAGGAAGGAGAAGTCGTAACAAGGTTTCCGTAGG
TGAACCTGCGGAAGGATCATTGTCGAAACCTGC-CTAG--CAGAGCGACCCGTGAACATGTCTTAAA---ACTGCGGC--
GGGGCCTTGCGCCTGCGTC-TGCCGGCCC---GGGGGGACACGCG-CCCCTCGT-GACCAA--TAA-CAACAAATCCCGG
CGCGGTGAGCGCCAAGGAAAACGAACT---AA-AGGAGCA----CGCTCCCCTGCCCCTTTCGGGATTG---------GG
GATGCGTCTCTTGTGAAAT---AACCAAAACGACTCTCGGCAACGGATATCTCGGCTCTCGCATCGATGAAGAACGTAGC
GAAATGCGATACTTGGTGTGAATTGCAGAATCCCGTGAACCATCGAGTCTTTGAACGCAAGTTGCGCCCGACGCCTTCGG
GCCGAGGGCACGTCTGCCTGGGTGTCACGCAACGTCGCCCCTCCC--ATC---------------CACGATGA-GGGTGG
GGCGAAAAATGGCCTCCCGCCGGCCT---CGGCCCCCGGTTGGCCC-AAACAAGAGTCCCCGGCAACGAGCG-CCGTGGC
ATTCGGTGGTTGAGAGACCCTG------TGATGC-GGCTGC-----GCGCCCTCGTTCGTC---CCTCGAGCGGGAAACT
CAACGGCCCTGAATC---TAACAGACGCGACCCCAGGTCAGGCGGGATTACCCGCTGAGTTTAAGCATATCAATAAGCGG
AGGAAAAGAAAC
>Andrachne_ephemera
TCGCCGCCGGCGACGTCGCGAGAAGTCCACTGAACCTTATCATTTAGAGGAAGGAGAAGTCGTAACAAGGTTTCCGTAGG
TGAACCTGCGGAAGGATCATTGTCGAAACCTGC-CTAG--CAGAGCAACCTGTGAACATGTATACGA--ACTCGCAGCAA
GGGCTTCTGCCCTTACTGC-AAAAGGCT----CGGGGGACTTGT--GCCCTCGT-GTCTTATTGTAACTCTAAA-CCCGG
CGCGGCAAGCGCCAAGGAAAACAAAAT---AA-AAGAACG----CTT--TTTGTTGGCCTTTGGGCTGT---------TG
GAAGCGTTTCTTT---GTCAGAAACGAAAACGACTCTCGGCAACGGATATCTCGGCTCTCGCATCGATGAAGAACGTAGC
GAAATGCGATACTTGGTGTGAATTGCAGAATCCCGTGAACCATCGAGTCTTTGAACGCAAGTTGCGCCCAAAGCCTTCGG
GCTGAGGGCACGTCTGCCTGGGTGTCACGAAACGTCGCCCTCCCA--ACA---------------CTAATAAT-GGGGGG
AGCGGAGAATGGCCTCCCGTTGGCTT---TTGCCTCCGGTTGGCCC-AAATAAGAGTCCTCGGTGAAGTGCGCCGGCGGC
ATTCGGTGGTCGATA--TCCTC------TGATGT-TGTCGCTTGGTGCATCTTTGTTCGTC---------GTGTGGGACT
CTGTGGCCCTGAAA----ACAATGACGCGACCCCAGGTCAGGTGGGATTACCCGCTGAGTTTAAGCATATCAATAAGCGG
AGGAAANGAANC
>Andrachne_fruticulosa
TCGCCGCCGGCGACGTCGCGAGAAGTCCACTGAACCTTATCATTTAGAGGAAGGAGAAGTCGTAACAAGGTTTCCGTAGG
TGAACCTGCGGAAGGATCATTGTCGAAACCTGCAAGAG--CAGAGCAACCCGCGAACACGTGACCGA-AAACGGCGGC-G
AGGGCTCTGCCCGAGCCGC-AAGGGCCC----CTGGGGACCCGTT-CCCCTCGC-GGCCCG--CAA-CAACGAACCCCGG
CGCGGCAAGCGCCAAGGAAAACTGAAC---GATAAGGGCG----CTC--CCCGTCGGCCCCCGGGCCGTG--------CG
GAGGCGTCTCTTT--GTCCCTAAACAAAAACGACTCTCGGCAACGGATATCTCGGCTCTCGCATCGATGAAGAACGTAGC
GAAATGCGATACTTGGTGTGAATTGCAGAATCCCGTGAACCATCGAGTCTTTGAACGCAAGTTGCGCCCGAAGCCTTCGG
GCCGAGGGCACGCCTGCCTGGGTGTCACGAAACGTCGCCCCTCCCGAAGC--------------GCGGACTTT-GGGCGG
GGCGGATTATGGCCTCCCGTCGGCCT---CGGCCCCCGGTTGGCCC-AAAGGAGAGTCCCCGGCGAAGAGCGCCCGCGGC
ATTCGGTGGCCGAGA--CCCTC------TGAACA-TGCCGC-----CGGCGCCCGTTCGTC---CCC---GTGCGGGGCT
CTGCGGCCCTCAAC----ACATTGACGCGACCCCAGGTCAGGCGGGATTACCCGCTGAGTTTAAGCATATCAATAAGCGG
AGGAAAAGAANC
>Andrachne_microphylla
TCGCCGCCGGCGACGTCGCGAGAAGTCCACTGAACCTTATCATTTAGAGGAAGGAGAAGTCGTAACAAGGTTTCCGTAGG
TGAACCTGCGGAAGGATCATTGTCGAAACCTGC-CTAG--CAGAGCAACTTGTGAACATGTATACGA--ACTCGCAGCAA
GGGCTTCTGTCCTTACTGC-AAAAGGCT----CGGGGGACTCGTG-GCCCTCGT-GTCTTATTGTAACTCTAAACCCCGG
CGCGGCAAGCGCCAAGGAAAACAAAAT---AA-AAGAACG----CTT--TTTGTTGGCCTCTGGGCTGT---------TG
GAAGCGTTTCTTT---GTCAGAAACAAAAACGACTCTCGGCAACGGATATCTCGGCTCTCGCATCGATGAAGAACGTAGC
GAAATGCGATACTTGGTGTGAATTGCAGAATCCCGTGAACCATCGAGTTTTTGAACGCAAGTTGCGCCCAAAGCCTTCGG
GCTGAGGGCACGTCTGCCTGGGTGTCACGAAACGTCGCCCTCCCA--ACA---------------CTAATAAT-GGGAGG
AGCGGAGAATGGCCTCCCGTTGGCTT---TTGCCTCCGGTTGGCCC-AAATAAGAGTCCTCGGTGAAGTGCGCCGGCGGC
ATTCGGTGGTCGATA--CCCTC------TGATGC-TGTCGCTTGGTGCATCTTTGTTCGTC---------GTGCGGGACT
TTGTGGCCCTGAAA----ACAATGACGCGACCCCAGGTCAGGTGGGATTACCCGCTGAGTTTAAGCATATCAATAAGCGG
AGGAAAAGAAAC
>Pseudophyllanthus_ovalis_256
NNNNNNNNNNNNNNNNNNNNNGAAGTCCACTGAACCTTATCATTTAGAGGAAGGAGAAGTCGTAACAAGGTTTCCGTAGG
TGAACCTGCGGAAGGATCATTGTCGAAACCTGC-CAAG--CAGAGCGACCCGCGAACGAGTTTGAAA---ATTGCGGCGG
GGGGTTCTGCCCTCTGTTCGCACAGGCCC---GAGGAAACTTGTA-TCCTTTGC-GGCCAA--TAAACAACGAACCCCGG
CGCAGCGAGCGCCAAGGAAAACAAACA---AA-AGGAGCG----CAGCTCCCCCGGCCCTCGGGCGTAG---------GG
GATGCGTCTCTTC-----ACATAATCAAAACGACTCTCGGCAACGGATATCTCGGCTCTCGCATCGATGAAGAACGTAGC
GAAATGCGATACTTGGTGTGAATTGCAGAATCCCGTGAACCATCGAGTCTTTGAACGCAAGTTGCGCCCGAAGCCTTCGG
GCTGAGGGCACGTCTGCCTGGGTGTCACACAACGTCGCCCCTCCA--TCC--------ATTCGTAGATAAGGG-TGGTCG
GGCGGAGAATGGCCTCCCGTTGGCCC---CGTCTCTCGGTTGGCCT-AAATAAGAGTCATCGACAGTGAGCG-TCGTGGC
ATTCGGTGGTTGAGAGACCCTC------TGATGT-CGCCGC-----GCCTCTCGTTGTCTT-------------AAAGCT
CCACGACCCTGAACC---TTACTGACGCGACCCCAGGTCAGGCGGGATTACCCGCTGAGTTTAAGCATATCAATAAGCGG
AGGAAANGAAAC
>Pseudophyllanthus_ovalis_4286
TCGCCGCCGGCGACGTCGCGAGAAGTCCACTGAACCTTATCATTTAGAGGAAGGAGAAGTCGTAACAAGGTTTCCGTAGG
TGAACCTGCGGAAGGATCATTGTCGAAACCTGC-CAAG--CAGAGCGACCCGCGAACGAGTTTGAAA---ATTGCGGCGG
GGGGTTCTGCCCTCTGTTCGCACAGGCCC---GAGGAAACTTGTA-TCCTTTGC-GGCCAA--TAAACAACGAACCCCGG
CGCAGCGAGCGCCAAGGAAAACAAACA---AA-AGGAGCG----CAGCTCCCCCGGCCCTCGGGCGTAG---------GG
GATGCGTCTCTTC-----ACATAATCAAAACGACTCTCGGCAACGGATATCTCGGCTCTCGCATCGATGAAGAACGTAGC
GAAATGCGATACTTGGTGTGAATTGCAGAATCCCGTGAACCATCGAGTCTTTGAACGCAAGTTGCGCCCGAAGCCTTCGG
GCTGAGGGCACGTCTGCCTGGGTGTCACACAACGTCGCCCCTCCA--TCC--------ATTCGTAGATAAGGG-TGGTCG
GGCGGAGAATGGCCTCCCGTTGGCCT---CGTCTCTCGGTTGGCCT-AAATAAGAGTCATTGACAGTGAGCG-TCGTGGC
ATTCGGTGGTTGAGAGACCCTC------TGATGT-CGCCGC-----GCCTCTCGTTGTCTT-------------AAAGCT
CCACGACCCTGAACC---TTACTGACGCGACCCCAGGTCAGGCGGGATTACCCGCTGAGTTTAAGCATATCAATAAGCGG
AGGAAAAGAANC
>Andrachne_telephioides
TCGCCGCCGGCGACGTCGCGAGAAGTCCACTGAACCTTATCATTTAGAGGAAGGAGAAGTCGTAACAAGGTTTCCGTAGG
TGAACCTGCGGAAGGATCATTGTCGAAACCTGC-CTAG--CAGAGCAACCCGCGAACACGTTACTCAAACTAAGCGGG-G
AGGGCCTTGCCCGATCCGC-TAGGGCCC----GGGGGGACTCGTT-CCCGTCGC-GGCCTG--CAA-CAACGAACCCCGG
CGCGGCAAGCGCCAAGGAAAATTGAAC---GATAAGGGCG----CCT--CCCGTTGAACTTCGGTCCACTG-------CG
GAGGCGTCCCTTT---GTCCCGAAACAAAACGACTCTCGGCAACGGATATCTCGGCTCTCGCATCGATGAAGAACGTAGC
GAAATGCGATACTTGGTGTGAATTGCAGAATCCCGTGAACCATCGAGTCTTTGAACGCAAGTTGCGCCCGAAGCCTTCGG
GCCGAGGGCACGTCTGCCTGGGTGTCACGAAACGTCGCCCCTCCCGAGTC--------------GCGCACTTC-GGGCGG
GGCGGATGATGGCCTCCCGTCGGCCT---CGGCCCCCGGTTGGCCC-AAACGAGAGTCCCCGGCGAAGAGCGCCCGCGGC
ATTCGGTGGTCGAGA--CCCTC------TGAATA-TGCCGT-----CGGCGCCCATTCGTC---CCCT--GTGCGGGACT
CCGCGACCCTGAAT----ACACTGACGCGACCCCAGGTCAGGCGGGATTACCCGCTGAGTTTAAGCATATCAATAAGCGG
AGNNNNNNNNNN
>Heywoodia_lucens
TCGCCGCCGGCGACGTCGCGAGAAGTCCACTGAACCTTATCATTTAGAGGAAGGAGAAGTCGTAACAAGGTTTCCGTAGG
TGAACCTGCGGAAGGATCATTGTCGAAACCTGC-AAAG--CAATATGACCCGTGAATTTGTTACAAA---ATTGCGGCGG
GGGA-CACGTGCCCCTGTT-TGCCAGTAGT--GGGGGGATTCGTC-CCCTTTGC-TGCGTC--CAA-CAATGAACCCCGG
CGTGGCTAACGCCAAGGAATATAAAAC---AA-GTGAGCA----CGC--TCCTGCTGCCCCGGACACGGTGTGCGTGCAG
GATACGTAGCTTT--ATTTGAAAATCAAAATGACTCTCGGCAACGGATATCTCGGCTCTTGCATCGATGAAGAACGTAGC
GAAATGCGATACTTGGTGTGAATTGCAGAATCCCGTGAACCATCGAGTCTTTGAACGCAAGTTGCGCCCAAAGCTTTCGG
GCTGAGGGCACGTCTGCCTGGGTGTCACACAACGTCGCCCCCCCA--AGC----CCACCAAAGGGCTCTTATG-GTGCGG
GGCGGAAAATGGTCTCCCATCGGTTT---TGTGCGGTGGTTGGCCTAAAAGAAGAGTCCCTAGCGACAAACA-TCGCGAC
ATTCGGTAGTTGAAAGACCTTC------TGATGC-TGTCGT-----GTGTGCTTGTCC------CAATATGTGGGGATCT
CTGAGACCCTAAGTA---CCAATGATGCGACCCCAGGTCAGGCGGGATTACCCGCTGAGTTTAAGCATATCAATAAGCGG
AGGAAAAGAAAC
>Leptopus_australis_10122
TCGCCGCCGGCGACGTCGCGAGAAGTCCACTGAACCTTATCATTTAGAGGAAGGAGAAGTCGTAACAAGGTTTCCGTAGG
TGAACCTGCGGAAGGATCATTGTCGAAACCTGC-CCAG--CAGAGCGACCCGCGAACACGTGCTACA-ACACTGCGGAGG
GGGGCCCCGTGCCCTTCGA-CGCCGGCCTTGCCGGGGGACCCGTTCCCTCGTTC-GGCCGAACGAA-CTGAACATCTCGG
CGCGGCGAGCGCCAAGGAAAATGCAAA---CGCGGGAGCT----CCC---TCCGTGCCCGTCGGGTG-----------GG
GAGGGG-CCTCCGTGAAGT-CGAACCGAAACGACTCTCGGCAACGGATATCTCGGCTCTCGCATCGATGAAGAACGTAGC
GAAATGCGATACTTGGTGTGAATTGCAGAATCCCGTGAACCATCGAGTCTTTGAACGCAAGTTGCGCCCGACGCCTTCGG
GCCGAGGGCACGTCTGCCTGGGTGTCACGCAACGTCGCCTCACCC--GCC---------------AGCGGAGC-GGGTGG
GGCGGAGAATGGCCTCCCGTCGGCCC---CGTCCCCCGGTTGGCCA-AAATTGGAGCCCTAGGCGGCG-GAG-CCGCGGC
ATTCGGTGGTTGAGAGACCCTG------CGATGC-GGCTGC-----GCGCTCCCGTCCGTC---CCCA-------CGGGC
TGGCGGCCCCTGACC---CAATCGACGCGACCCCAGGTCAGGCGGGATTACCCGCTGAGTTTAAGCATATCAATAAGCGG
AGGAAAAGAANC
>Leptopus_australis_199
CCGCCGCCGGCGACGTCGCGAGAAGTCCACTGAACCTTATCATTTAGAGGAAGGAGAAGTCGTAACAAGGTTTCCGTAGG
TGAACCTGCGGAAGGATCATTGTCGAAACCTGC-CCAG--CAGAGCGACCAGCGAACACGTTCTACA-ACACCGCGGAGG
GGGGCCCCGTGCCCTTCGA-CGCCGGCCTGGCCGGGGGACCCGCTCCCTCGTTC-GGCCGAACGAA-CTGAACATCCCGG
CGCGGCGAGCGCCAAGGAAAATACAAA---CGCGGGAGCT----CCC---TCCGCGCCCGTCGGGCG-----------GG
GAGGGGCCCTCCGTGAAGT-CGAACCGAAACGACTCTCGGCAACGGATATCTCGGCTCTCGCATCGATGAAGAACGTAGC
GAAATGCGATACTTGGTGTGAATTGCAGAATCCCGTGAACCATCGAGTCTTTGAACGCAAGTTGCGCCCGACGCCTTCGG
GCCGAGGGCACGTCTGCCTGGGTGTCACGCAACGTCGCCTCGCCC--GCC---------------AGCGGAGC-GGGTGG
GGCGGAGAATGGCCTCCCGTCGGCCC---CGTCCCCCGGTTGGCCA-AAACTGGAGCTCTAGGCGGCG-GAG-CCGCGGC
ATTCGGTGGTTGAGAGACCCTG------CGATGC-GGCTGT-----GCGCTCCCGTCCGTC---CCCA-------CGGGC
TCGCGGCCCCTGACC---CAACCGACGCGACCCCAGGTCAGGCGGGATTACCCGCTGAGTTTAAGCATATCAATAAGCGG
AGGAAAAGAANC
>Leptopus_chinensis_1539
TCGCCGCCGGCGACGTCGCGAGAAGTCCACTGAACCTTATCATTTAGAGGAAGGAGAAGTCGTAACAAGGTTTCCGTAGG
TGAACCTGCGGAAGGATCATTGTCGAAACCTGC-CCAG--CAGAGCGACCCGCGAACAAGTCTTCCA-CTACCGCGGAGG
GGGGCCTTGCGCCCTCCGA-CGCCGGCCT---GGGGGGACTCGCG-CCCCCTTC-GGCCAA--GAA-CAACACATCCCGG
CGCGGCGAGCGCCAAGGAAAACAAAAC---AA-AGGAGTT----CTC---TCTCCGTCCGTCGGGCG-----------GG
GAGGGATCTCCAGCGAAAT-AAAACCAAAACGACTCTCGGCAACGGATATCTCGGCTCTCGCATCGATGAAGAACGTAGC
GAAATGCGATACTTGGTGTGAATTGCAGAATCCCGTGAACCATCGAGTCTTTGAACGCAAGTTGCGCCCGACGCCTTCGG
GCCGAGGGCACGTCTGCCTGGGTGTCACGCAACGTCGCCCCTCCC--ACC--------------C-GCGGTGC-GGATGG
GGCGGAGAATGGCCTCCCGTCGGCCC---CGTCCCTCGGTTGGCCC-AAACAGGAGTCCCCGGCGACGAGAG-CCGCGGC
ATTCGGTGGTTGAGAGACCCTT------CGATGC-GGCTGT-----GCGCCCTCGTCCGCC--------CATATTGTACT
CGACGGCCCTGAATTTA-CAACTGACGCGACCCCAGGTCAGGCGGGATTACCCGCTGAGTTTAAGCATATCAATAAGCGG
AGGAAAAGAAAC
>Leptopus_chinensis_161
NNNNNNNNNNNNNNNNNNNNNNNNNNNNNNNNNNNNNNNNNNNNNNNNNNNNNNNNNNNNNNNNNNNNNNNNNNNNNNNN
NNNNNNNNNNNNNNNNNNNNNNTCGAAACCTGC-CCGG--CAGAGCGACCCGCGAACGAGTCTTTCA-CCGCCGCGGAGG
GGGGCCCCGTGCCCTTCGA-CGCCGGCCT---GGGGGGACCCGCG-CCCCCTTC-GGCCAA--GAA-CAACATATCCCGG
CGCGGCGAGCGCCAAGGAAAACGAAAC---AG-GGGAGCT----CTC---TCTCCGGCCTTCGGGCGGGGA-------GG
GAGGGACCTCCGGCGAAATAAAAACAAAAACGACTCTCGGCAACGGATATCTCGGCTCTCGCATCGATGAAGAACGTAGC
GAAATGCGATACTTGGTGTGAATTGCAGAATCCCGTGAACCATCGAGTCTTTGAACGCAAGTTGCGCCCGACGCCTTCGG
GCCGAGGGCACGTCTGCCTGGGTGTCACGCAACGTCGCCCCTCCC--ACC--------------CCTCGGTGC-GGACGG
GGCGGAGAATGGCCTCCCGTCGGCCC---TGTCCCTCGGTTGGCCC-AAACAGGAGTCCCCGGCGACGAGAG-CCGCGGC
ATTCGGTGGTTGAGAGACCCTT------CGATGC-GGCTGC-----GCGCCCTCGTTCGTC---CCCGGCGCGGTGAACT
CGACGGCCCCGAATTCA-CAACTGANNNNNNNNNNNNNNNNNNNNNNNNNNNNNNNNNNNNNNNNNNNNNNNNNNNNNNN
NNNNNNNNNNNN
>Leptopus_chinensis_Ge130937
NNNNNNNNNNNNNNNNNNNNNNNNNNNNNNNNNNNCTTATCATTTAGAGGAAGGAGAAGTCGTAACAAGGTTTCCGTAGG
TGAACCTGCGGAAGGATCATTGTCGAAACCTGC-CCAG--CAGAGCGACCCGCGAACACGTCTATCA-CTACTGCGGAGG
GGGGCCCCGTGCCCTCCGA-CGCCGGCCT---GGGGGGACTCGCG-CCCCCTTC-GGCCAA--GAA-CAACACATCCCGG
CGCGGCGAGCGCCAAGGAAAACAAAAC---AA-AGGAGTT----CTC---TCTCTGTCCGTCGGGCG-----------GG
GAGGGATCTCCAGCGAAAT-AAAACCAAAACGACTCTCGGCAACGGATATCTCGGCTCTCGCATCGATGAAGAACGTAGC
GAAATGCGATACTTGGTGTGAATTGCAGAATCCCGTGAACCATCGAGTCTTTGAACGCAAGTTGCGCCCGACGCCTTCGG
GCCGAGGGCACGTCTGCCTGGGTGTCACGCAACGTCGCCCCTCCC--ACC--------------C-GCGGTGT-GGTTGG
GGCGGAGAATGGCCTCCCGTCGGCCC---CGTCCCTCGGTTGGCCC-AAACAAGAGTCCCCGGCGACGAGAG-CCGCGGC
ATTCGGTGGTTGAGAGACCCTT------CGATGC-GGCTGT-----GCGCCCTCGTTCGTC--------CATATTGTACT
CGACGGCCCTGAATGTA-CAACTGACGCGACCCCAGGTCAGGCGGGATTACCCGCTGAGTTTAAGCATATCANNNNNNNN
NNNNNNNNNNNN
>Leptopus_chinensis_Lancaster
NNNNNNNNNNNNNNNNNNNNNNAAGTCCACTGAACCTTATCATTTAGAGGAAGGAGAAGTCGTAACAAGGTTTCCGTAGG
TGAACCTGCGGAAGGATCATTGTCGAAACCTGC-CCAG--CAGAGCGACCCGCGAACGAGTCTTTCA-CCACTGCGGAGG
GGGGCCTTGCGCCCTCCGA-CGCCGGCCCG--GGGGGGACTCGCGCCCCCCTTC-GGCCGA--GAACCAACACATCCCGG
CGCGGCGAGCGCCAAGGAAAACAGAAC---AA-AGGAGTT----CTCTCTTCTTCGACCTTCGGGCG-----------GG
GAGGGACCTCCAGCGAAAT-AAAACCAAAACGACTCTCGGCAACGGATATCTCGGCTCTCGCATCGATGAAGAACGTAGC
GAAATGCGATACTTGGTGTGAATTGCAGAATCCCGTGAACCATCGAGTCTTTGAACGCAAGTTGCGCCCGACGCCTTCGG
GCCGAGGGCACGTCTGCCTGGGTGTCACGCAACGTCGCCCCTCCCGCACC--------------CTTTGGTGC-GGACGG
GGCGGAGAATGGCCTCCCGTCGGCCC---CGTCCCCCGGTTGGCCC-AAACAGGAGTCCCCGGCGACGAGAG-CCGCGGC
ATTCGGTGGTTGAGAGACCCTT------CGATGC-GGCTGT-----GCGCCCTCGTCCGTC--------CGCAGTGTACT
CGACGGCCCTGAATTCA-CAACTGACGCGACCCCAGGTCAGGCGGGATTACCCGCTGAGTTTAAGCATATCAATAAGCGG
AGGAAANGNNNN
>Leptopus_clarkei_731
NNNNNNNNNNNNNNNNNNCGAGAAGTCCACTGAACCTTATCATTTAGAGGAAGGAGAAGTCGTAACAAGGTTTCCGTAGG
TGAACCTGCGGAAGGATCATTGTCGAAACCTGC-CCAG--CAGAGCGACCCGCGAACAAGTCTTTCA-ATACCGCGGAAG
GGGGCCTCGCGCCCTCCGA-CGCCGGCCCCG-GGGGGGACTCTGG-CCCCCTTTAGGCCAG--TAA-CAACACATCCCGG
CGCGGCGAGCGCCAAGGAAAACGAAAC---AA-AGGGGCT----CTC---TCTGCGCCCGTCGGGCG-----------GG
GAGGGAACTCCGGTGAAAT--AAACCAAAACGACTCTCGGCAACGGATATCTCGGCTCTCGCATCGATGAAGAACGTAGC
GAAATGCGATACTTGGTGTGAATTGCAGAATCCCGTGAACCATCGAGTCTTTGAACGCAAGTTGCGCCCGACGCCTTCGG
GCCGAGGGCACGTCTGCCTGGGTGTCACGCAACGTCGCCCCTCCC--ACA--------------C-TGCGTGC-GGTCGG
GGCGGAGAATGGCCTCCCGCTGGCTC---TGTCCTTCGGTTGGCCC-AAACAGGAGTCCCCGGCGACGGGAG-CCGCGGC
ATTCGGTGGTTGTAAGACCCTT------CGATGC-GGCTGC-----GCGCCCCCGTTCGTC---CCAAGCGCGGTGTACT
CGACGGCCCTGAATA---AAACTGACGCGACCCCAGGTCAGGCGGGATTACCCGCTGAGTTTAAGCATATCAATAAGCGG
AGGAAANGANNN
>Leptopus_clarkei_833
TTGCCGCCGGCGACGTCGCGAGAAGTCCACTGAACCTTATCATTTAGAGGAAGGAGAAGTCGTAACAAGGTTTCCGTAGG
TGAACCTGCGGAAGGATCATTGTCGAAACCTGC-CCAG--CAGAGCGACCCGCGAACAAGTCTTTCA-ATACCGCGGAAG
GGGGCCTCGCGCCCTCCGA-CGCCGGCCCCG-GGGGGGACTCGTG-CCCCCTTTAGGCCAG--TAA-CAACACATCCCGG
CGCGGCGAGCGCCAAGGAAAACGAAAC---AA-AGGGGCT----CTC---TCCGCGCCCGTCGGGCG-----------GG
GAGGGAACTCCGGTGAAAT--AAACCAAAACGACTCTCGGCAACGGATATCTCGGCTCTCGCATCGATGAAGAACGCAGC
GAAATGCGATACTTGGTGTGAATTGCAGAATCCCGTGAACCATCGAGTCTTTGAACGCAAGTTGCGCCCGACGCCTTCGG
GCCGAGGGCACGTCTGCCTGGGTGTCACGCAACGTCGCCCCTCCC--ACA--------------C-TGCGTGC-GGTCGG
GGCGGAGAATGGCCTCCCGCTGGCTC---TGTCCTTCGGTTGGCCC-AAACAGGAGTCCCCGGCGACGGGAG-CCGCGGC
ATTCGGTGGTTGTAAGACCCTT------CGATGC-GGCTGC-----GCGCCCCCGTTCGTC---CCAAGCGCGGTGTACT
CGACGGCCCTGAATA---AAACTGACGCGACCCCAGGTCAGGCGGGATTACCCGCTGAGTTTAAGCATATCAATAAGCGG
AGGAAAAGAAAC
>Leptopus_cordifolius
TCGCCGCCGGCGACGTCGCGAGAAGTCCACTGAACCTTATCATTTAGAGGAAGGAGAAGTCGTAACAAGGTTTCCGTAGG
TGAACCTGCGGAAGGATCATTGTCGATACCTGC-CCAG--CAGAGCGACCCGCGAACAAGTCTTTCA-ACACCGCGGAGG
GGGGCCCCGTGCCCTCCGA-CGCCGGCCCGT-GGGGGGACTTGTG-CCCCCTTC-GGCCGA--GAA-CAACACATCCCGG
CGCGGCGTGCGCCAAGGAAAACAAAAC---AA-AGGAGCT----CTC---TCCGCGCCCACCGGGCG-----------GG
GA-GGATCTCCAGCGAAAT--AATCCAAAACGACTCTCGGCAACGGATATCTCGGCTCTCGCATCGATGAAGAACGCAGC
GAAATGCGATACTTGGTGTGAATTGCAGAATCCCGTGAACCATCGAGTCTTTGAACGCAAGTTGCGCCCGACGCCTTCGG
GCCGAGGGCACGTCTGCCTGGGTGTCACGCAACGTCGCCCCTCCC--ACC--------------C-GCGGTGC-GGCTGG
GGCGGAGAATGGCCTCCCGTCGGCCC---CGTCCCTCGGTTGGCCC-AAACGAGAGTCCCCGGCGACGAGAG-CCGCGGC
ATTCGGTGGTTGAGAGACCCTT------CGATGC-GGCTGT-----GCGCCCTCGTTCGTC---CGCTGTGCGGTGTGCT
CGACGGCCCTGAATACA-CAACTGACGCGACCCCAGGTCAGGCGGGATTACCCGCTGAGTTTAAGCATATCAATAAGCGG
AGGAAAAGAAAC
>Leptopus_cordifolius_2605
TCGCCGCCGGCGACGTCGCGAGAAGTCCACTGAACCTTATCATTTAGAGGAAGGAGAAGTCGTAACAAGGTTTCCGTAGG
TGAACCTGCGGAAGGATCATTGTCGATACCTGC-CCAG--CAGAGCGACCCGCGAACAAGTCTTTCA-ACACCGCGGAGG
GGGGCCCCGTGCCCTCCGA-CGCCGGCCCGT-GGGGGGACTTGTG-CCCCCTTC-GGCCGA--GAA-CAACACATCCCGG
CGCGGCGTGCGCCAAGGAAAACAAAAC---AA-AGGAGCT----CTC---TCTGCGCCCACCGGGCG-----------GG
GA-GGATCTCCAGCGAAAT--AATCCAAAACGACTCTCGGCAACGGATATCTCGGCTCTCGCATCGATGAAGAACGTAGC
GAAATGCGATACTTGGTGTGAATTGCAGAATCCCGTGAACCATCGAGTCTTTGAACGCAAGTTGCGCCCGACGCCTTCGG
GCCGAGGGCACGTCTGCCTGGGTGTCACGCAACGTCGCCCCTCCC--ACC--------------C-GCGGTGC-GGCTGG
GGCGGAGAATGGCCTCCCGTCGGCCC---CGTCCCTCGGTTGGCCC-AAACGAGAGTCCCCGGCGACGAGAG-CCGCGGC
ATTCGGTGGTTGAGAGACCCTT------CGATGC-GGCTGT-----GCGCCCTCGTTCGTC---CGCTGTGCGGTGTGCT
CGACGGCCCTGAATACA-CAACTGACGCGACCCCAGGTCAGGCGGGATTACCCGCTGAGTTTAAGCATATCAATAAGCGG
AGGAAAAGAANC
>Leptopus_cordifolius_30623
TCGCCGCCGGCGACGTCGCGAGAAGTCCACTGAACCTTATCATTTAGAGGAAGGAGAAGTCGTAACAAGGTTTCCGTAGG
TGAACCTGCGGAAGGATCATTGTCGATACCTGC-CCAG--CAGAGCGACCCGCGAACAAGTCTTTCA-ACACCGCGGAGG
GGGGCCCCGTGCCCTCCGA-CGCCGGCCCGT-GGGGGGACTTGTG-CCCCCTTC-GGCCGA--GAA-CAACACATCCCGG
CGCGGCGTGCGCCAAGGAAAACAAAAC---AA-AGGAGCT----CTC---TCCGCGCCCACCGGGCG-----------GG
GA-GGATCTCCAGCGAAAT--AATCCAAAACGACTCTCGGCAACGGATATCTCGGCTCTCGCATCGATGAAGAACGTAGC
GAAATGCGATACTTGGTGTGAATTGCAGAATCCCGTGAACCATCGAGTCTTTGAACGCAAGTTGCGCCCGACGCCTTCGG
GCCGAGGGCACGTCTGCCTGGGTGTCACGCAACGTCGCCCCTCCC--ACC--------------C-GCGGTGC-GGCTGG
GGCGGAGAATGGCCTCCCGTCGGCCC---CGTCCCTCGGTTGGCCC-AAACGAGAGTCCCCGGCGACGAGAG-CCGCGGC
ATTCGGTGGTTGAGAGACCCTT------CGATGC-GGCTGT-----GCGCCCTCGTTCGTC---CGCTGTGCGGTGTGCT
CGACGGCCCTGAATACA-CAACTGACGCGACCCCAGGTCAGGCGGGATTACCCGCTGAGTTTAAGCATATCAATAAGCGG
AGGAAANGAAAC
>Notoleptopus_decaisnei_2986
NCGCCGNCGGCGACGTCGCGAGAAGTCCACTGAACCTTATCATTTAGAGGAAGGAGAAGTCGTAACAAGGTTTCCGTAGG
TGAACCTGCGGAAGGATCATTGTCGAAACCTGCCCAAG--CAGAGCGACCCGTGAACAAGTCGAAACAACACGGCGGGAG
GGGGCCGCGCGCCCCCGAC-CGCAGTTGC-----------------GCCCCCGC-GGCCAA--CGAACAACGAACCCCGG
CGCGGCAAGCGCCAAGGAAAACGAATCTTCGAAAAGGAGA----CCT--CCCCCCGGCCTCCGGGACGG---------GC
GGGATCTCCCTGTTGGCAGCATAAACGAAACGACTCTCGGCAACGGATATCTCGGCTCTCGCATCGATGAAGAACGTAGC
GAAATGCGATACTTGGTGTGAATTGCAGAATCCCGTGAACCATCGAGTCTTTGAACGCAAGTTGCGCCCGAAGCCTTCGG
GCCGAGGGCACGTCTGCCTGGGCGTCACGCAACGTCGCCCCCTCC--CGC--------TCTCCGACGAGACCG-GGGCGG
GGCGGAATATGGCCTCCCGCCGGCCCCCGCGGCCCCCGGTTGGCCC-AAAAGCGAGTCCCCGGCGACGAGAG-CCGCGAC
GTTCGGTGGTTGAGAGACCCTCCTCTGACTACGC-AGTCGC-----GCGCCCCCGTCCGCC---CGAATCGGGATACTCG
AAAAGGCCCCG-------AAACCGACGCGACCCCAGGTCAGGCGGGACTACCCGCTGAGTTTAAGCATATCAATAAGCGG
AGGAAANGAANC
>Notoleptopus_decaisnei_3222
NNNCCGCCGGCGACGTCGCGAGAAGTCCACTGAACCTTATCATTTAGAGGAAGGAGAAGTCGTAACAAGGTTTCCGTAGG
TGAACCTGCGGAAGGATCATTGTCGAAACCTGCCCAAG--CAGAGCGACCCGCGAACAAGTCGAAACAACACGGCGGGAG
GGGGCCGCGCGCCTCCGAC-CGCAGTTGC-----------------GCCCCCGC-GGCCAA--CGAACAACGAACCCCGG
CGCGGCAAGCGCCAAGGAAAACGAATCTTCGAAAAGGAGA----CCT--CCCCCCGGCCTCCGGGACGG---------GC
GGGATCTCCCTGTTGGCAGCATAAACGAAACGACTCTCGGCAACGGATATCTCGGCTCTCGCATCGATGAAGAACGTAGC
GAAATGCGATACTTGGTGTGAATTGCAGAATCCCGTGAACCATCGAGTCTTTGAACGCAAGTTGCGCCCGAAGCCTTCGG
GCCGAGGGCACGTCTGCCTGGGCGTCACGCAACGTCGCCCCCTCC--CGC--------TCTCCGACGAGACCG-GGGCGG
GGCGGAATATGGCCTCCCGCCGGCCCCCGCGGCCCCCGGTTGGCCC-AAAAGCGAGTCCCCGGCGACGAGAG-CCGCGAC
GTTCGGTGGTTGAGAGACCCTCCTCTGACTACGC-AGTCGC-----GCGCCCCCGTCCGCC---CGAATCGGGATACTCG
AAAAGGCCCCG-------AAACCGACGCGACCCCAGGTCAGGCGGGACTACCCGCTGAGTTTAAGNNNNNNNNNNNNNNN
NNNNNNNNNNNN
>Leptopus_fangdingianus
TCGCCACCGGCGACGTCGCGAGAAGTCCACTGAACCTTATCATTTAGAGGAAGGAGAAGTCGTAACAAGGTTTCCGTAGG
TGAACCTGCGGAAGGATCATTGTCGAAACTTGC-CCAG--TAGAGTGACCCGCGAACAAGTCTTTCA-ATACTGCGGCGG
TGGGCCTCGTGCCCTTCGA-CGCTGGCCTG--GGGGGGACACGTG-CCCCCTCT-TGCCAA--AAA-TAACACATCCCGG
CGCGGCGAGCGTCAAGGAAAATAAAAC---AA-GGAGGCT----CTT--TTCCGTGCCCATTGGGCA-----------AG
GACGGAACTTCAGTGAAAT--AAACCAAAATGACTCTCGGCAACGGATATCTTGGCTCTCGCATCGATGAAGAACGTAGC
GAAATGCGATACTTGGTGTGAATTGCAGAATCCCGTGAACCATCGAGTTTTTGAACGCAAGTTGCGCCCGAAGCCTTCGG
GCCGAGGGCACGTCTGCCTGGGTGTCATGCAAAGTCG-CCCTCCC--ACA--------------T-TCTGTGC--GGTTG
GGCGGAGAGTGGCCTCCCGTCGGCCT---TGTCCTTCGGTTGGCCA-AAAAAGGAGTCCCTGGCAACGAGAG-CCGCGGC
ATTCGGTGGTTAAAAGACCTTT------CGATGC-GGCTGT-----GT-CCCTCGTTCGCC---CCAAGTGCGGTGTACT
CGATGGCCCTGAATA---TAACTGACGCGACCCCAGGTCAGACGGGATTACCCGCTGAGTTTAAGCATATCAATAAGCGG
AGGAAAAGAAAC
>Leptopus_malipoensis
TCGCCGCCGGCGACGTCGCGAGAAGTCCACTGAACCTTATCATTTAGAGGAAGGAGAAGTCGTAACAAGGTTTCCGTAGG
TGAACCTGCGGAAGGATCATTGTCGAAACTTGC-CCAG--AAGAGCGACCCGCGAACAAGTCTTTCA-ATACTGCGGCGG
TGGGCCTCGTGCCCTTCGA-CGCTGGCCTG--GGGGGGACTCGTG-CCCCCTCT-TGCCAA--AAA-CAACACATCCCGG
CGCGGCGAGCGTCAAGGAAAATAAAAC---AA-GGGGGCT----CTT--TTTCGTGCCCATTGGGCA-----------AG
GACGGAGCTTCAGTGAAAT--AAACCAAAATGACTCTCGGCAACGGATATCTTGGCTCTCGCATCGATGAAGAACGTAGC
GAAATGCGATACTTGGTGTGAATTGCAGAATCCCGTGAACCATCGAGTTTTTGAACGCAAGTTGCGCCCGACGCCTTCGG
GCCGAGGGCACGTCTGCCTGGGTGTCATGTAAAGTCGCCCCTCCC--ACA--------------T-TCTGTGC--GGTTG
GGCGGAGAATGGCCTCCCGTCGGCCT---TGTCCTTCGGTTGGCCA-AAAAAGGAGTCCCTGGCAACGAGAG-CCGCGGC
ATTCGGTGGTTAAAAGACCCTT------CGATGC-GGCTGT-----GT-CCCTCGTTCGCC---CCAAGTGCGGTGTACT
CGATGGCCCTGAATA---TAACTGACGCGACCCCAGGTCAGACGGGATTACCCGCTGAGTTTAAGCATATCAATAAGCGG
AGGAAAAGAAAC
>Phyllanthopsis_phyllanthoides
NNNNNNNNNNNNNNNNCGCGAGAAGTCCACTGAACCTTATCATTTAGAGGAAGGAGAAGTCGTAACAAGGTTTCCGTAGG
TGAACCTGCGGAAGGATCATTGTCGAAACCTGC-CTAG--CAGAGCGACCCGCGAACATGTCTTAAA---ACTGCGGC-G
GGGGCCTCGCGCCTGCGTC-TGCCGGCCC---GGGGGGACGTGTC-CCCCTCGT-GACCAA--TAA-CAACAAATCCCGG
CGCGGCGAGCGCCAAGGAAAACGAACT---GA-AAGAGCA----CGCTCCTCTACCCCTTTTGGGATTG---------GG
GATGCGTCTCTTGTGAAAC---AACTAAAACGACTCTCGGCAACGGATATCTCGGCTCTCGCATCGATGAAGAACGTAGC
GAAATGCGATACTTGGTGTGAATTGCAGAATCCCGTGAACCATCGAGTCTTTGAACGCAAGTTGCGCCCGACGCCTTCGG
GCCGAGGGCACGTCTGCCTGGGTGTCACGCAACGTCGCCCCTCCC--ATC---------------CACGATGA-GGGTGG
GGCGGAAAATGGCCTCCCGCCGGCCT---CGGCCCCCGGTTGGCCA-AAACAAGAGTCCCCGGCAACGAGCG-CCGTGGC
ATTCGGTGGTTGAGAGACCCTG------TGATGC-GGCTGC-----GCGCCCTCGTTCGTC---CCTCGAGCGGGAAACT
CAACGGCCCTGAATC---TAACAGACGCGACCCCAGGTCAGGCGGGATTACCCGCTGAGTTTAAGCNNNNNNNNNNNNNN
NNNNNNNNNNNN
>Meineckia_humbertii
TCGCTGCTGGCGACGTCGCGAGAAGTCCACTGAACCTTATCATTTAGAGGAAGGAGAAGTCGTAACAAGGTTTCCGTAGG
TGAACCTGCGGAAGGATCATTGTCGAAACCTGC-CCAG--CAGAGCGACCAGTGCACTGAACATTTACACACTTTGGC-G
GTTGCCCCATGCATCTGCC-CGTTGGCTC---CGTGGGTGCTAT--CCCTGCGG-AACCAA--CAA-CAACCAACCCCGG
CGCGGCAAGCGCCAAGGAAAACAAACA---TA-GCGAGAT----CGTGCTCCCAAGCCCTTGGGCGA-----------GG
AAGCGGACTCACTGTGAGCTATATATAAAACGACTCTCGGCAACGGATATCTCGGCTCTCGCATCGATGAAGAACGTAGC
GAAATGCGATACTTGGTGTGAATTGCAGAATCCCGTGAACCATCGAGTCTTTGAACGCAAGTTGCGCCCTACGCTTTCGG
GCTGAGGGCACGTCTGCCTGGGTGTCACGCATCGTCGCCCCCTCT--AAC----------------AATCGAG-AAAGAG
GGCGGAGATTGGCCTCCCGCCGACTT---TAGTCCCCGGTTGGCCT-AAATGAGAGCCCCCGGCAATGAGCG-CCGCAAC
ATCTGGTGGTTGAAAGACTGTT------TGATGA-AGTCGC-----AGGTGCGCGTTTGCC---CTCG----AATAGGCT
CTAAGGCCCTGAAAC---TAACTGACGCGACCCCAGGTCAGGCGGGATCACCCGCTGAGTTTAAGCATATCAATAAGCGG
AGGAAANGAANC
>Poranthera_corymbosa
TCGCCGCCGGCGACGTCGCGAGAAGTCCACTGAACCTTATCATTTAGAGGAAGGAGAAGTCGTAACAAGGTTTCCGTAGG
TGAACCTGCGGAAGGATCATTGTCGAAACCTGC-CCAG--CAGTGCGACCCGCGAACACGTTTTATA-------------
--------------------CACCGGGCCC--GGGGGGACCAGCT-TCCCCCGC-GGCTCACCAAACAACGAAACCCCGG
CGCGGCATGCGCCAAGGAAAACAAACG---AA-AGGAGCG----CGG----ACCGGTCCCTTGGGATTC---------GG
GACGCGTCTCCGTCAAGTGAAAACACTAAACGACTCTCGGCAACGGATATCTCGGCTCTCGCATCGATGAAGAACGTAGC
GAAATGCGATACGTGGTGTGAATTGCAGAATCCCGTGAACCATCGAGTTTTTGAACGCAAGTTGCGCCCGAAGCCTTCGG
GCCGAGGGCACGTCTGCCTGGGTGTCACGCAACGTCGCCCCCCTC--CCCTCACCCATCCTCGATGGCTGGGA-AGGCGG
GGCGGAGAATGGCCTCCCGTCGGCCC---CGTCCCTCGGTTGGCCA-AAACAAGAGTCCCCGGCGATGAGAGCCCGCGGC
ATTCGGTGGTTGAGAGACCCTG------TGATGCAAGCCGC-----G-------CTCTGCC---CGCAGCGAGGGAAACT
CCACGGCCCTAAACA---CAAACGACGCGACCCCAGGTCAGGCGGGACTACCCGCTGAATTTAAGCATATCAATAAGCGG
AGGAAAAGAAAC
>Poranthera_triandra
NNNNNNNNNNNNNNNNNNNNNNAAGTCCACTGAACCTTATCATTTAGAGGAAGGAGAAGTCGTAACAAGGTTTCCGTAGG
TGAACCTGCGGAAGGATCATTGTCGAAACCTGC-CCAG--CAGTGCGACCCGCGAACATGTTTTATA-------------
--------------------CACCGGGCCC--GGGGGGACCAGCG-CTCCCCGC-GGCTCACCAAACAACGAAACCCCGG
CGCGGCATGCGCCAAGGAAAACAAACG---AA-AGGAGCG----CGA----CCCGGTCTTTCGGGATTT---------GG
GATGCGTCTCCGTCAAGTGAAAACACTAAACGACTCTCGGCAACGGATATCTCGGCTCTCGCATCGATGAAGAACGTAGC
GAAATGCGATACGTGGTGTGAATTGCAGAATCCCGTGAACCATCGAGTTTTTGAACGCAAGTTGCGCCCGAAGCCTTCGG
GCCGAGGGCACGTCTGCCTGGGTGTCACGCAACGTCGCCCCCTCT--CTC---CCCATCCACGATGGTGCGGA-AGGCGG
GGCGGAAAATGGCCTCCCGTCGGCCC---TGTCCCTCGGTTGGCCC-AAACAAGAGTCCCCGGCTATGAGAGTCCGCGGC
ATTCGGTGGTTGAGAGACCCTG------TGATGCAAGCCGC-----GCTCGACTCTCTGCC---CGCAGCGAGGGAAACT
CCACGGCCCTAAACA---CAAACGACGCGACCCCAGGTCAGGCGGGACTACCCGCTGAATTTAAGCNNNNNNNNNNNNNN
NNNNNNNNNNNN
>Meineckia_acuminata
TCGCTGCTGGCGACGTCGCGAGAAGTCCACTGAACCTTATCATTTAGAGGAAGGAGAAGTCGTAACAAGGTTTCCGTAGG
TGAACCTGCGGAAGGATCATTGTCGAAACGCGC-CCAGCACAGAGCGACCAGCGAACATGTACACTC---ACTTTGACGA
TTGCCCTCGGGCATCCGTC-AGCTGGCT----CTGCGGACTTAT--CCCTGCGG-AGCCAA--CAA-CAACCAACCCCGG
CGCGGTGAGCGTCAAGGAAAACAAACA---C--GGGAGAT----CTTTCTTCCAAGCCCTTTGGCG------------AG
GAAGTGGACTCATTGTGGCCTATATATAAATGACTCTCGGCAACGGATATCTCGGCTCTCGCATCGATGAAGAACGTAGC
GAAATGCGATACTTGGTGTGAATTGCAGAATCCCGTGAACCATCGAGTCTTTGAACGCAAGTTGCGCCCTATGCCTTCGG
GCTGAGGGCACGTCTGCCTGGGTGTCACACATCGTCGCCCCCTCG--AAC----------------GATCGAG-AAAGAG
GGCGGAGATTGGCCTCCCGTCGACTT---TAGTCTTCGGTTGGCCG-AAATAA-----CTTGGCATCGAGCG-TCGCGGC
ATCTGGTGGGTCGAACACGGTT------TGTTGG-AGTCGC-----TGGCGCACGGTTGCCATATGATGAGCGGGAAGCT
CAAGGCCCTTGAACT---AAACTGACGCGACCCCAGGTCAGGCGGGAGCACCCGCTGAGTNNNNNNNNNNNNNNNNNNNN
NNNNNNNNNNNN
