# Supplementary material for: Molecular and morphological evidence for a new species of Leptopus (Phyllanthaceae) from Southeast Yunnan, China
Source: PeerJ. 2021 Aug 24;9:e11989. doi: 10.7717/peerj.11989 (PMC8395577; doi:10.7717/peerj.11989)
Supplement: Supplemental Information 5 [file peerj-09-11989-s005.fasta]

>Leptopus_Malipo_trnK
CATAAATCTATTAGATTGAAAAAAGAGAGGATGGAGAGTCCGTTGATAAGTTTACCCGTTTACAAGGTTTCCATTCTTTT
CGTATTAGATCGTATTATACGACTTTGTTTTTACTGTATCGCACTATGTATCATTTAATAACCACAAAAATCCTCTATCC
TTGCTTCTATCTAATCTAATTTAAAATGAAAATCGAGGAATATGAAAGAAATTTAGACCTATCTAGGTTTCGAAAAAAAA
ACTTCTTATACCCACTTATCTTTCGGGAATATATTTATAGCCTTGCTCATGAGCATAGTTTAAATAAATCTATTTTGCTG
GAAAATGGAGGTTATGACAAAAAATCTAGTTTACTGATTGTAAAACGTTTAATTACTCGAATTTATCAACAGAATCTTTT
GATTATTTCTGCTAAGAATTCTAATCAAAATCCCCTTTTTAGGAACAACAAGAATTTTTATTCTCAAATGATATCGTCGG
GGATTGCTGTTATTGTGGAAATTCCATTTTCCTTACGATTAGTATCTTCTTTAGAAAGGTCAGAAATTGTAAAATTTCAT
AATTTACAATCCATTCATTCAATATTTCCTTTTTTGGAGGACAAATTTCCACATTTAACTTATGTGTCAGATGTACCAAT
ACCTTACCCTATCCATCTAGAAAAATTGATTCAATCCCTTCGTTACTGGGTCAAAGATTCTTCTTCTTTGCATTTATTAC
GACTTTTTTTTCACGAGTATTGGAATTGGAGTTGGAACAGTCTTATTAGTCCAAAGAACCTTTTTCCCATTTTTACAAAA
AGTAATCCAAGATTGTTCTTGTTTCTATATAATTCTAATGTATGTGAATATGAATCTATCCTCTTTTTTCTCCGTAATCA
ATCTTTTCATTTACGATCAACGTTTTTTCGGGTCCTTCTTGAGCGAATATATTTCTATGGAAAAATCGAACATTTTAGAG
AAGTCTTTATTTTTGTTAATGATTTTCAGGCCATCCTATGGTTGTTCAAGGATCCTTTCATGCATTATGTTAGATATCAA
GGAAAGTCCATTTTGGCTTCAAAGGATACGTTTTTTCTAATGAAAAAATGGAAAAGTTATCTTATCAATTTGTGTCAATG
TCATTTTTATGTGTGGTTTGAACCAGCAACGATCTATATAACCCCATTATCGAAACATTCTCTCGACTTTTTAAGTTATC
TTTTAAGTGCACGGTTCAATCTTTCCGTGGTACGGAGTCAAATGCTAGAAAATACATTATTAATAAATAATTTTCTGAAG
AAAATTGATACAATAATTCCAATTTTTCCTTTGATTCGATCATTGGCAAAAACGAAATTTTGTAATACAGCAGGGCATCC
GATTAGTCAACCTATTTGGGCTGGTTCATCGGATTCTGATATTATCAACCGATTTGCACGAATATACAGAAACTTTGCTC
ATTATTATAGTGGTGCCTCAAAAAAAAAGAGCTTGTATCGAATAAAATATATACTTCTACTTTCTTGTGCTAAAACTTTG
GCCCGTAAACACAAAAGTCTTGTACGTGCTTTTTTGAAAAGATTAGGTTCGGAATTTTTGGAAGAATTTTTTACAGAGGA
AGAGCAGATTCTTTCTTTTATCTTCCCAAGAGTTTCTTCTATTTCACAAAGGTTATATAGAGAACGTGTTTGGTATTTGG
ATATTTTTTGTATCAATGATCTGGCCAATCAAGAATAATTGATTCTGAAAAAAAGTAAACTCAAATTATATCTAAATGAT
AACGGGATAACTAAAAAATTCATTCATTTTTTTATGAAATGCTCATGCAGCATACGAGTAAAGATTGAACAACCGAGTAT
TCCACTTTTTTAGA
